# Supplementary material for: Co-differential genes between DKD and aging: implications for a diagnostic model of DKD
Source: PeerJ. 2024 Feb 29;12:e17046. doi: 10.7717/peerj.17046 (PMC10909364; doi:10.7717/peerj.17046)
Supplement: Supplemental Information 5 [file peerj-12-17046-s005.xlsx]

## Sheet: Basic information
RNA extraction
Contamination assessment	ultraviolet spectrophotometer
Purity (A260/A280)	A260/A280 ranged from 2 to 2.09
Yield	10ng of 660ng/ul to 2000ng/ul
qPCR
	Igf1	Hspa1a	Fos	Pck1
NCBI Sequence number	16000	193740	14281	18534
Reference genes	β-actin	β-actin	β-actin	β-actin
Primer	Forward： GAGGGGCTTTTACTTCAACAAG Reverse： TACATCTCCAGTCTCCTCAGAT	Forward： GGTGCTGACGAAGATGAAGGAGATC Reverse： CTGCCGCTGAGAGTCGTTGAAG	Forward： ATGGTGAAGACCGTGTCAGG Reverse： GTTGATCTGTCTCCGCTTGGA	Forward： CGCAAGCTGAAGAAATATGACA Reverse ：GATGACTGTCTTGCTTTCGATC
Amplicon length	120	103	184	406
Silico specificity screen (BLAST）	High specificity	High specificity	High specificity	High specificity
Primer modifications	no	no	no	no
Targeted splice variants	NM_001111274.1	NM_010479.2	NM_010234.3	NM_011044.3
Reaction volume	10ul	10ul	10ul	10ul
amount of cDNA	2ul	2ul	2ul	2ul
qPCR protoco	Predenaturation: 95℃, 5min; Amplification: 95℃, 30s and 60°C for 1min *40 cycles; Melting curve: the initial temperature was 60°C, the termination temperature was 95°C, and the temperature change rate was 0.1°C temperature change rate was 0.1°C.

## Sheet: Igf1
Igf1
	Sample	Gene	Ct mean	ΔCт	meanΔCт 对照	ΔΔCт	2^-ΔΔCт
Control	con-4	Actin	20.4012		3.10873
	con-5	Actin	19.8841
	con-6	Actin	19.8346
	con-4	Igf1	23.0809	2.67979		-0.428938	1.34624
	con-5	Igf1	22.808	2.92383		-0.184893	1.13673
	con-6	Igf1	23.669	3.83437		0.725647	0.604726
DKD	DKD-10	Actin	19.7529
	DKD-12	Actin	19.858
	DKD-13	Actin	20.0916
	DKD-10	Igf1	24.8597	5.10678		1.99805	0.250338
	DKD-12	Igf1	24.3534	4.49541		1.38668	0.382444
	DKD-13	Igf1	24.7446	4.65296		1.54423	0.342879

## Sheet: Hspa1a
Hspa1a
	Sample	Gene	Ct mean	ΔCт	meanΔCт 对照	ΔΔCт	2^-ΔΔCт
Control	con-4	Actin	20.4012		4.17366
	con-5	Actin	19.8841
	con-6	Actin	19.8346
	con-4	Hspa1a	23.622	3.2209		-0.952761	1.93557
	con-5	Hspa1a	24.331	4.44684		0.273184	0.827491
	con-6	Hspa1a	24.9107	5.076		0.902347	0.535016
DKD	DKD-10	Actin	19.7529
	DKD-12	Actin	19.858
	DKD-13	Actin	20.0916
	DKD-10	Hspa1a	24.4854	4.73246		0.558807	0.678863
	DKD-12	Hspa1a	25.0158	5.15772		0.984062	0.505554
	DKD-13	Hspa1a	25.2071	5.11543		0.941772	0.520593

## Sheet: Pck1
Pck1
	Sample	Gene	Ct mean	ΔCт	meanΔCт 对照	ΔΔCт	2^-ΔΔCт
Control	CON4	Actin	19.9649		-0.0928974
	CON5	Actin	19.5526
	CON6	Actin	19.362
	CON4	Pck1	18.4206	-1.54424		-1.45134	2.73462
	CON5	Pck1	19.2464	-0.306246		-0.213348	1.15938
	CON6	Pck1	20.9338	1.57179		1.66469	0.315412
DKD	DKD10	Actin	20.0175
	DKD12	Actin	20.0017
	DKD13	Actin	20.069
	DKD10	Pck1	19.7556	-0.261839		-0.168941	1.12423
	DKD12	Pck1	20.4697	0.46792		0.560818	0.677918
	DKD13	Pck1	19.3756	-0.693365		-0.600468	1.51621

## Sheet: Fos
Fos
	Sample	Gene	Ct mean	ΔCт	meanΔCт 对照	ΔΔCт	2^-ΔΔCт
Control	CON4	Actin	19.9649		7.81129
	CON5	Actin	19.5526
	CON6	Actin	19.362
	CON4	Fos	29.1046	9.13972		1.32843	0.398201
	CON5	Fos	26.722	7.1694		-0.641895	1.56038
	CON6	Fos	26.6357	7.27366		-0.537632	1.45159
DKD	DKD10	Actin	20.0175
	DKD12	Actin	20.0017
	DKD13	Actin	20.069
	DKD10	Fos	29.3555	9.33802		1.52673	0.347063
	DKD12	Fos	29.2583	9.25659		1.44529	0.367217
	DKD13	Fos	28.2326	8.16362		0.352324	0.783321

## Sheet: Raw data1
Block Type	96alum
Chemistry	SYBR_GREEN
Experiment File Name	D:\Users\INSTR-ADMIN\Desktop\Age-230614-DHX.eds
Experiment Run End Time	2023-06-14 13:37:35 PM CST
Instrument Type	sds7500
Passive Reference	ROX
Well	Sample Name	Target Name	Task	Reporter	Quencher	RQ	RQ Min	RQ Max	Cт	Cт Mean	Automatic Ct Threshold	Ct Threshold	Automatic Baseline	Baseline Start	Baseline End	Efficiency	Tm1	Tm2	Tm3	Comments	HIGHSD	NOAMP	EXPFAIL	MTP
A4	con-4	Igf1	UNKNOWN	SYBR	None	1	0.719171	1.39049	22.8316	23.0809	TRUE	0.0173794	TRUE	3	21	1	84.6412				N	N	N	N
A5	con-4	Igf1	UNKNOWN	SYBR	None	1	0.719171	1.39049	23.1607	23.0809	TRUE	0.0173794	TRUE	3	22	1	84.6412				N	N	N	N
A6	con-4	Igf1	UNKNOWN	SYBR	None	1	0.719171	1.39049	23.2505	23.0809	TRUE	0.0173794	TRUE	3	22	1	84.6412				N	N	N	N
B4	con-5	Igf1	UNKNOWN	SYBR	None	0.844375	0.730277	0.976299	22.8273	22.808	TRUE	0.0173794	TRUE	3	21	1	84.8095				N	N	N	N
B5	con-5	Igf1	UNKNOWN	SYBR	None	0.844375	0.730277	0.976299	22.684	22.808	TRUE	0.0173794	TRUE	3	21	1	84.6412				N	N	N	N
B6	con-5	Igf1	UNKNOWN	SYBR	None	0.844375	0.730277	0.976299	22.9127	22.808	TRUE	0.0173794	TRUE	3	21	1	84.8095				N	N	N	N
C4	con-6	Igf1	UNKNOWN	SYBR	None	0.449196	0.38697	0.521428	23.7245	23.669	TRUE	0.0173794	TRUE	3	22	1	84.9779				N	N	N	N
C5	con-6	Igf1	UNKNOWN	SYBR	None	0.449196	0.38697	0.521428	23.5851	23.669	TRUE	0.0173794	TRUE	3	22	1	84.8095				N	N	N	N
C6	con-6	Igf1	UNKNOWN	SYBR	None	0.449196	0.38697	0.521428	23.6974	23.669	TRUE	0.0173794	TRUE	3	22	1	84.8095				N	N	N	N
D4	con-4	Hspa1a	UNKNOWN	SYBR	None	1	0.783775	1.27588	23.6587	23.622	TRUE	0.0652377	TRUE	3	20	1	86.8297				N	N	N	N
D5	con-4	Hspa1a	UNKNOWN	SYBR	None	1	0.783775	1.27588	23.6914	23.622	TRUE	0.0652377	TRUE	3	20	1	86.998				N	N	N	N
D6	con-4	Hspa1a	UNKNOWN	SYBR	None	1	0.783775	1.27588	23.5161	23.622	TRUE	0.0652377	TRUE	3	20	1	86.8297				N	N	N	N
E4	con-5	Hspa1a	UNKNOWN	SYBR	None	0.427517	0.365638	0.499868	24.4727	24.331	TRUE	0.0652377	TRUE	3	21	1	86.998				N	N	N	N
E5	con-5	Hspa1a	UNKNOWN	SYBR	None	0.427517	0.365638	0.499868	24.2922	24.331	TRUE	0.0652377	TRUE	3	21	1	86.998				N	N	N	N
E6	con-5	Hspa1a	UNKNOWN	SYBR	None	0.427517	0.365638	0.499868	24.2281	24.331	TRUE	0.0652377	TRUE	3	21	1	86.8297				N	N	N	N
F4	con-6	Hspa1a	UNKNOWN	SYBR	None	0.276412	0.243033	0.314375	24.9236	24.9107	TRUE	0.0652377	TRUE	3	22	1	86.6613				N	N	N	N
F5	con-6	Hspa1a	UNKNOWN	SYBR	None	0.276412	0.243033	0.314375	24.9314	24.9107	TRUE	0.0652377	TRUE	3	22	1	86.6613				N	N	N	N
F6	con-6	Hspa1a	UNKNOWN	SYBR	None	0.276412	0.243033	0.314375	24.8769	24.9107	TRUE	0.0652377	TRUE	3	21	1	86.6613				N	N	N	N
G1	con-4	Actin	UNKNOWN	SYBR	None				20.1727	20.4012	TRUE	0.182248	TRUE	3	15	1	82.1161				N	N	N	N
G2	con-4	Actin	UNKNOWN	SYBR	None				20.5316	20.4012	TRUE	0.182248	TRUE	3	16	1	82.2844				N	N	N	N
G3	con-4	Actin	UNKNOWN	SYBR	None				20.4991	20.4012	TRUE	0.182248	TRUE	3	16	1	82.4528				N	N	N	N
G4	con-5	Actin	UNKNOWN	SYBR	None				19.8149	19.8841	TRUE	0.182248	TRUE	3	15	1	82.4528				N	N	N	N
G5	con-5	Actin	UNKNOWN	SYBR	None				19.9077	19.8841	TRUE	0.182248	TRUE	3	15	1	82.4528				N	N	N	N
G6	con-5	Actin	UNKNOWN	SYBR	None				19.9298	19.8841	TRUE	0.182248	TRUE	3	15	1	82.4528				N	N	N	N
H1	con-6	Actin	UNKNOWN	SYBR	None				19.9639	19.8346	TRUE	0.182248	TRUE	3	15	1	81.9477				N	N	N	N
H2	con-6	Actin	UNKNOWN	SYBR	None				19.7675	19.8346	TRUE	0.182248	TRUE	3	15	1	82.1161				N	N	N	N
H3	con-6	Actin	UNKNOWN	SYBR	None				19.7725	19.8346	TRUE	0.182248	TRUE	3	15	1	82.1161				N	N	N	N
Analysis Type	Singleplex
Endogenous Control	Actin
RQ Min/Max Confidence Level	95.0
Reference Sample	con-4

## Sheet: Raw data2
Block Type	96alum
Chemistry	SYBR_GREEN
Experiment File Name	D:\Users\INSTR-ADMIN\Desktop\0616.eds
Experiment Run End Time	2023-06-16 19:35:51 PM CST
Instrument Type	sds7500
Passive Reference	ROX
Well	Sample Name	Target Name	Task	Reporter	Quencher	RQ	RQ Min	RQ Max	Cт	Cт Mean	Automatic Ct Threshold	Ct Threshold	Automatic Baseline	Baseline Start	Baseline End	Efficiency	Tm1	Tm2	Tm3	Comments	HIGHSD	NOAMP
A1	DKD-10	Hspa1a	UNKNOWN	SYBR	None	0.348721	0.202046	0.601878	24.0899	24.4854	TRUE	0.0725676	TRUE	3	20	1	86.393				N	N
A2	DKD-10	Hspa1a	UNKNOWN	SYBR	None	0.348721	0.202046	0.601878	24.3983	24.4854	TRUE	0.0725676	TRUE	3	21	1	86.5613				N	N
A3	DKD-10	Hspa1a	UNKNOWN	SYBR	None	0.348721	0.202046	0.601878	24.9679	24.4854	TRUE	0.0725676	TRUE	3	21	1	86.7297				N	N
A4	DKD-10	Igf1	UNKNOWN	SYBR	None	0.698791	0.530539	0.920401	24.9459	24.8597	TRUE	0.022994	TRUE	3	23	1	84.8779				N	N
A5	DKD-10	Igf1	UNKNOWN	SYBR	None	0.698791	0.530539	0.920401	24.9305	24.8597	TRUE	0.022994	TRUE	3	23	1	84.8779				N	N
A6	DKD-10	Igf1	UNKNOWN	SYBR	None	0.698791	0.530539	0.920401	24.7027	24.8597	TRUE	0.022994	TRUE	3	23	1	84.7095				N	N
B1	DKD-12	Hspa1a	UNKNOWN	SYBR	None	0.259696	0.221148	0.304963	24.8621	25.0158	TRUE	0.0725676	TRUE	3	21	1	86.7297				N	N
B2	DKD-12	Hspa1a	UNKNOWN	SYBR	None	0.259696	0.221148	0.304963	25.097	25.0158	TRUE	0.0725676	TRUE	3	21	1	86.898				N	N
B3	DKD-12	Hspa1a	UNKNOWN	SYBR	None	0.259696	0.221148	0.304963	25.0881	25.0158	TRUE	0.0725676	TRUE	3	21	1	86.898				N	N
B4	DKD-12	Igf1	UNKNOWN	SYBR	None	1.06755	0.790479	1.44174	24.6566	24.3534	TRUE	0.022994	TRUE	3	23	1	85.0462				N	N
B5	DKD-12	Igf1	UNKNOWN	SYBR	None	1.06755	0.790479	1.44174	24.1701	24.3534	TRUE	0.022994	TRUE	3	22	1	85.0462				N	N
B6	DKD-12	Igf1	UNKNOWN	SYBR	None	1.06755	0.790479	1.44174	24.2336	24.3534	TRUE	0.022994	TRUE	3	22	1	85.0462				N	N
C1	DKD-13	Hspa1a	UNKNOWN	SYBR	None	0.26742	0.200678	0.356359	24.9709	25.2071	TRUE	0.0725676	TRUE	3	21	1	86.898				N	N
C2	DKD-13	Hspa1a	UNKNOWN	SYBR	None	0.26742	0.200678	0.356359	25.4335	25.2071	TRUE	0.0725676	TRUE	3	22	1	86.898				N	N
C3	DKD-13	Hspa1a	UNKNOWN	SYBR	None	0.26742	0.200678	0.356359	25.2168	25.2071	TRUE	0.0725676	TRUE	3	22	1	86.898				N	N
C4	DKD-13	Igf1	UNKNOWN	SYBR	None	0.957107	0.749718	1.22186	24.9459	24.7446	TRUE	0.022994	TRUE	3	23	1	85.0462				N	N
C5	DKD-13	Igf1	UNKNOWN	SYBR	None	0.957107	0.749718	1.22186	24.7126	24.7446	TRUE	0.022994	TRUE	3	23	1	85.0462				N	N
C6	DKD-13	Igf1	UNKNOWN	SYBR	None	0.957107	0.749718	1.22186	24.5752	24.7446	TRUE	0.022994	TRUE	3	23	1	85.0462				N	N
G1	DKD-10	Actin	UNKNOWN	SYBR	None				19.8195	19.7529	TRUE	0.177276	TRUE	3	15	1	82.5211				N	N
G2	DKD-10	Actin	UNKNOWN	SYBR	None				19.5206	19.7529	TRUE	0.177276	TRUE	3	15	1	82.6895				N	N
G3	DKD-10	Actin	UNKNOWN	SYBR	None				19.9186	19.7529	TRUE	0.177276	TRUE	3	15	1	82.6895				N	N
G4	DKD-12	Actin	UNKNOWN	SYBR	None				19.7937	19.858	TRUE	0.177276	TRUE	3	15	1	82.6895				N	N
G5	DKD-12	Actin	UNKNOWN	SYBR	None				19.8994	19.858	TRUE	0.177276	TRUE	3	15	1	82.8578				N	N
G6	DKD-12	Actin	UNKNOWN	SYBR	None				19.881	19.858	TRUE	0.177276	TRUE	3	15	1	82.6895				N	N
G7	DKD-13	Actin	UNKNOWN	SYBR	None				20.2124	20.0916	TRUE	0.177276	TRUE	3	15	1	82.6895				N	N
G8	DKD-13	Actin	UNKNOWN	SYBR	None				20.0787	20.0916	TRUE	0.177276	TRUE	3	15	1	82.6895				N	N
G9	DKD-13	Actin	UNKNOWN	SYBR	None				19.9838	20.0916	TRUE	0.177276	TRUE	3	15	1	82.6895				N	N
Analysis Type	Singleplex
Endogenous Control	ACTIN
RQ Min/Max Confidence Level	95.0
Reference Sample	CON-1

## Sheet: Raw data3
Block Type	96alum
Chemistry	SYBR_GREEN
Experiment File Name	D:\Users\INSTR-ADMIN\Desktop\230731.eds
Experiment Run End Time	2023-07-31 18:54:24 PM CST
Instrument Type	sds7500
Passive Reference	ROX
Well	Sample Name	Target Name	Task	Reporter	Quencher	RQ	RQ Min	RQ Max	Cт	Cт Mean	Cт SD	ΔCт	ΔCт Mean	ΔCт SE	HK Control ΔCт Mean	HK Control ΔCт SE	ΔΔCт	Automatic Ct Threshold	Ct Threshold	Automatic Baseline	Baseline Start	Baseline End	Efficiency	Tm1	Tm2	Tm3	Comments	HIGHSD	MTP
A1	DKD10	Fos	UNKNOWN	SYBR	None	0.871578	0.515754	1.47289	29.6774	29.3555	0.433562		9.33802	0.272631			0.198299	TRUE	0.0479057	TRUE	3	27	1	85.0249				N	N
A2	DKD10	Fos	UNKNOWN	SYBR	None	0.871578	0.515754	1.47289	28.8625	29.3555	0.433562		9.33802	0.272631			0.198299	TRUE	0.0479057	TRUE	3	26	1	85.1886				N	N
A3	DKD10	Fos	UNKNOWN	SYBR	None	0.871578	0.515754	1.47289	29.5266	29.3555	0.433562		9.33802	0.272631			0.198299	TRUE	0.0479057	TRUE	3	27	1	85.3522				N	N
A4	DKD10	Pck1	UNKNOWN	SYBR	None	0.411111	0.33141	0.509979	19.7213	19.7556	0.051107		-0.261838	0.111981			1.2824	TRUE	0.099903	TRUE	3	16	1	81.5876				N	N
A5	DKD10	Pck1	UNKNOWN	SYBR	None	0.411111	0.33141	0.509979	19.8144	19.7556	0.051107		-0.261838	0.111981			1.2824	TRUE	0.099903	TRUE	3	16	1	81.5876				N	N
A6	DKD10	Pck1	UNKNOWN	SYBR	None	0.411111	0.33141	0.509979	19.7312	19.7556	0.051107		-0.261838	0.111981			1.2824	TRUE	0.099903	TRUE	3	16	1	81.5876				N	N
B1	DKD12	Fos	UNKNOWN	SYBR	None	0.922193	0.680545	1.24964	29.3024	29.2583	0.218818		9.25659	0.157891			0.11686	TRUE	0.0479057	TRUE	3	26	1	85.3522				N	N
B2	DKD12	Fos	UNKNOWN	SYBR	None	0.922193	0.680545	1.24964	29.0208	29.2583	0.218818		9.25659	0.157891			0.11686	TRUE	0.0479057	TRUE	3	26	1	85.5159				N	N
B3	DKD12	Fos	UNKNOWN	SYBR	None	0.922193	0.680545	1.24964	29.4517	29.2583	0.218818		9.25659	0.157891			0.11686	TRUE	0.0479057	TRUE	3	27	1	85.5159				N	N
B4	DKD12	Pck1	UNKNOWN	SYBR	None	0.247902	0.202017	0.30421	20.3729	20.4697	0.0838308		0.467918	0.106357			2.01216	TRUE	0.099903	TRUE	3	16	1	81.9149				N	N
B5	DKD12	Pck1	UNKNOWN	SYBR	None	0.247902	0.202017	0.30421	20.5211	20.4697	0.0838308		0.467918	0.106357			2.01216	TRUE	0.099903	TRUE	3	17	1	81.7512				N	N
B6	DKD12	Pck1	UNKNOWN	SYBR	None	0.247902	0.202017	0.30421	20.5149	20.4697	0.0838308		0.467918	0.106357			2.01216	TRUE	0.099903	TRUE	3	17	1	81.7512				N	N
C1	DKD13	Fos	UNKNOWN	SYBR	None	1.96715	1.41106	2.74239	28.5144	28.2326	0.253511		8.16362	0.172641			-0.976107	TRUE	0.0479057	TRUE	3	26	1	85.5159				N	N
C2	DKD13	Fos	UNKNOWN	SYBR	None	1.96715	1.41106	2.74239	28.0231	28.2326	0.253511		8.16362	0.172641			-0.976107	TRUE	0.0479057	TRUE	3	25	1	85.5159				N	N
C3	DKD13	Fos	UNKNOWN	SYBR	None	1.96715	1.41106	2.74239	28.1603	28.2326	0.253511		8.16362	0.172641			-0.976107	TRUE	0.0479057	TRUE	3	25	1	85.5159				N	N
C4	DKD13	Pck1	UNKNOWN	SYBR	None	0.554449	0.440257	0.69826	19.5302	19.3756	0.133912		-0.693365	0.119832			0.850873	TRUE	0.099903	TRUE	3	16	1	81.9149				N	N
C5	DKD13	Pck1	UNKNOWN	SYBR	None	0.554449	0.440257	0.69826	19.2953	19.3756	0.133912		-0.693365	0.119832			0.850873	TRUE	0.099903	TRUE	3	15	1	81.9149				N	N
C6	DKD13	Pck1	UNKNOWN	SYBR	None	0.554449	0.440257	0.69826	19.3013	19.3756	0.133912		-0.693365	0.119832			0.850873	TRUE	0.099903	TRUE	3	15	1	81.9149				N	N
D1	CON4	Fos	UNKNOWN	SYBR	None	1	0.903747	1.1065	29.0505	29.1046	0.0577323		9.13973	0.0525885			0	TRUE	0.0479057	TRUE	3	26	1	85.5159				N	N
D2	CON4	Fos	UNKNOWN	SYBR	None	1	0.903747	1.1065	29.098	29.1046	0.0577323		9.13973	0.0525885			0	TRUE	0.0479057	TRUE	3	26	1	85.5159				N	N
D3	CON4	Fos	UNKNOWN	SYBR	None	1	0.903747	1.1065	29.1654	29.1046	0.0577323		9.13973	0.0525885			0	TRUE	0.0479057	TRUE	3	26	1	85.5159				N	N
D4	CON4	Pck1	UNKNOWN	SYBR	None	1	0.861353	1.16096	18.3399	18.4206	0.114368		-1.54424	0.0775538			0	TRUE	0.099903	TRUE	3	14	1	81.9149				N	N
D5	CON4	Pck1	UNKNOWN	SYBR	None	1	0.861353	1.16096	18.3706	18.4206	0.114368		-1.54424	0.0775538			0	TRUE	0.099903	TRUE	3	14	1	81.9149				N	N
D6	CON4	Pck1	UNKNOWN	SYBR	None	1	0.861353	1.16096	18.5515	18.4206	0.114368		-1.54424	0.0775538			0	TRUE	0.099903	TRUE	3	15	1	81.9149				N	N
E1	CON5	Fos	UNKNOWN	SYBR	None	3.91856	3.0973	4.95758	26.9373	26.722	0.255731		7.1694	0.131998			-1.97032	TRUE	0.0479057	TRUE	3	24	1	85.3522				N	N
E2	CON5	Fos	UNKNOWN	SYBR	None	3.91856	3.0973	4.95758	26.4182	26.722	0.255731		7.1694	0.131998			-1.97032	TRUE	0.0479057	TRUE	3	24	1	85.3522				N	N
E3	CON5	Fos	UNKNOWN	SYBR	None	3.91856	3.0973	4.95758	26.6026	26.722	0.255731		7.1694	0.131998			-1.97032	TRUE	0.0479057	TRUE	3	24	1	85.5159				N	N
E4	CON5	Pck1	UNKNOWN	SYBR	None	0.423962	0.391613	0.458983	19.2397	19.2464	0.0433692		-0.306245	0.0412421			1.23799	TRUE	0.099903	TRUE	3	15	1	81.9149				N	N
E5	CON5	Pck1	UNKNOWN	SYBR	None	0.423962	0.391613	0.458983	19.2068	19.2464	0.0433692		-0.306245	0.0412421			1.23799	TRUE	0.099903	TRUE	3	15	1	81.9149				N	N
E6	CON5	Pck1	UNKNOWN	SYBR	None	0.423962	0.391613	0.458983	19.2927	19.2464	0.0433692		-0.306245	0.0412421			1.23799	TRUE	0.099903	TRUE	3	15	1	81.9149				N	N
F1	CON6	Fos	UNKNOWN	SYBR	None	3.64536	2.11756	6.27545	26.6826	26.6357	0.0674273		7.27366	0.282252			-1.86606	TRUE	0.0479057	TRUE	3	24	1	85.1886				N	N
F2	CON6	Fos	UNKNOWN	SYBR	None	3.64536	2.11756	6.27545	26.5584	26.6357	0.0674273		7.27366	0.282252			-1.86606	TRUE	0.0479057	TRUE	3	24	1	85.1886				N	N
F3	CON6	Fos	UNKNOWN	SYBR	None	3.64536	2.11756	6.27545	26.666	26.6357	0.0674273		7.27366	0.282252			-1.86606	TRUE	0.0479057	TRUE	3	24	1	85.3522				N	N
F4	CON6	Pck1	UNKNOWN	SYBR	None	0.11534	0.0671166	0.198213	20.9969	20.9338	0.0549691		1.57179	0.281351			3.11603	TRUE	0.099903	TRUE	3	17	1	81.7512				N	N
F5	CON6	Pck1	UNKNOWN	SYBR	None	0.11534	0.0671166	0.198213	20.9086	20.9338	0.0549691		1.57179	0.281351			3.11603	TRUE	0.099903	TRUE	3	17	1	81.7512				N	N
F6	CON6	Pck1	UNKNOWN	SYBR	None	0.11534	0.0671166	0.198213	20.896	20.9338	0.0549691		1.57179	0.281351			3.11603	TRUE	0.099903	TRUE	3	17	1	81.7512				N	N
G1	DKD10	Actin	UNKNOWN	SYBR	None				19.9603	20.0175	0.187102							TRUE	0.120341	TRUE	3	16	1	82.2423				N	N
G2	DKD10	Actin	UNKNOWN	SYBR	None				19.8657	20.0175	0.187102							TRUE	0.120341	TRUE	3	16	1	82.406				N	N
G3	DKD10	Actin	UNKNOWN	SYBR	None				20.2265	20.0175	0.187102							TRUE	0.120341	TRUE	3	16	1	82.406				N	N
G4	DKD12	Actin	UNKNOWN	SYBR	None				19.8926	20.0017	0.164036							TRUE	0.120341	TRUE	3	16	1	82.406				N	N
G5	DKD12	Actin	UNKNOWN	SYBR	None				20.1904	20.0017	0.164036							TRUE	0.120341	TRUE	3	16	1	82.5696				N	N
G6	DKD12	Actin	UNKNOWN	SYBR	None				19.9222	20.0017	0.164036							TRUE	0.120341	TRUE	3	16	1	82.406				N	N
G7	DKD13	Actin	UNKNOWN	SYBR	None				19.941	20.069	0.158578							TRUE	0.120341	TRUE	3	16	1	82.406				N	N
G8	DKD13	Actin	UNKNOWN	SYBR	None				20.2464	20.069	0.158578							TRUE	0.120341	TRUE	3	16	1	82.406				N	N
G9	DKD13	Actin	UNKNOWN	SYBR	None				20.0195	20.069	0.158578							TRUE	0.120341	TRUE	3	16	1	82.2423				N	N
G10	CON5	Fos	UNKNOWN	SYBR	None	3.91856	3.0973	4.95758	26.9301	26.722	0.255731		7.1694	0.131998			-1.97032	TRUE	0.0479057	TRUE	3	24	1	85.1886				N	N
H1	CON4	Actin	UNKNOWN	SYBR	None				20.0439	19.9649	0.0704531							TRUE	0.120341	TRUE	3	16	1	81.7512				N	N
H2	CON4	Actin	UNKNOWN	SYBR	None				19.9423	19.9649	0.0704531							TRUE	0.120341	TRUE	3	16	1	81.9149				N	N
H3	CON4	Actin	UNKNOWN	SYBR	None				19.9085	19.9649	0.0704531							TRUE	0.120341	TRUE	3	16	1	82.0786				N	N
H4	CON5	Actin	UNKNOWN	SYBR	None				19.59	19.5526	0.0567613							TRUE	0.120341	TRUE	3	15	1	82.0786				N	N
H5	CON5	Actin	UNKNOWN	SYBR	None				19.5806	19.5526	0.0567613							TRUE	0.120341	TRUE	3	15	1	82.0786				N	N
H6	CON5	Actin	UNKNOWN	SYBR	None				19.4873	19.5526	0.0567613							TRUE	0.120341	TRUE	3	15	1	82.0786				N	N
H7	CON6	Actin	UNKNOWN	SYBR	None				19.2745	19.362	0.484203							TRUE	0.120341	TRUE	3	15	1	82.0786				N	N
H8	CON6	Actin	UNKNOWN	SYBR	None				19.8841	19.362	0.484203							TRUE	0.120341	TRUE	3	16	1	81.9149				N	N
H9	CON6	Actin	UNKNOWN	SYBR	None				18.9276	19.362	0.484203							TRUE	0.120341	TRUE	3	15	1	81.9149				N	N
Analysis Type	Singleplex
Endogenous Control	Actin
RQ Min/Max Confidence Level	95.0
Reference Sample	CON4

## Sheet: VALIDATION RAW DATA
Block Type	96alum
Chemistry	SYBR_GREEN
Experiment File Name	D:\Users\INSTR-ADMIN\Desktop\231029DHX.eds
Experiment Run End Time	2023-10-29 19:15:45 PM CST
Instrument Type	sds7500
Passive Reference	ROX
Well	Sample Name	Target Name	Task	Reporter	Quencher	Cт	Cт Mean	Cт SD	Quantity	Normalized Quantity	Normalized Quantity Mean	Normalized Quantity SEM	RQ	RQ Min	RQ Max	Efficiency	Slope	Automatic Ct Threshold	Ct Threshold	Automatic Baseline	Baseline Start	Baseline End	Tm1	Tm2	Tm3	Comments	HIGHSD	NOAMP	EXPFAIL	THOLDFAIL	MTP
A1	CON	Igf1	STANDARD	SYBR	None	24.7201	24.5164	0.453642	1							-49.7562	3.3454	TRUE	0.0215102	TRUE	3	22	84.4795				N	N	N	N	N
A2	CON	Igf1	STANDARD	SYBR	None	32.5679	30.2628	2.15071	10							-49.7562	3.3454	TRUE	0.0215102	TRUE	3	33	84.9933	78.6559			Y	N	N	N	Y
A3	CON	Igf1	STANDARD	SYBR	None	Undetermined			100							-49.7562	3.3454	TRUE	0.0215102	TRUE	3	39	84.9933				N	N	Y	N	N
A4	CON	Igf1	STANDARD	SYBR	None	33.5791	34.7929	1.71659	1000							-49.7562	3.3454	TRUE	0.0215102	TRUE	3	32	84.8221				Y	N	N	N	N
A5	CON	Igf1	STANDARD	SYBR	None	Undetermined			10000							-49.7562	3.3454	TRUE	0.0215102	TRUE	3	39	62.7267				N	Y	Y	N	N
B1	CON	Igf1	STANDARD	SYBR	None	24.8325	24.5164	0.453642	1							-49.7562	3.3454	TRUE	0.0215102	TRUE	3	22	84.6508				N	N	N	N	N
B2	CON	Igf1	STANDARD	SYBR	None	29.9105	30.2628	2.15071	10							-49.7562	3.3454	TRUE	0.0215102	TRUE	3	29	84.9933				Y	N	N	N	N
B3	CON	Igf1	STANDARD	SYBR	None	Undetermined			100							-49.7562	3.3454	TRUE	0.0215102	TRUE	3	39	84.9933				N	N	Y	N	N
B4	CON	Igf1	STANDARD	SYBR	None	Undetermined	34.7929	1.71659	1000							-49.7562	3.3454	TRUE	0.0215102	TRUE	3	39	85.1646				N	N	Y	N	N
B5	CON	Igf1	STANDARD	SYBR	None	Undetermined			10000							-49.7562	3.3454	TRUE	0.0215102	TRUE	3	39	62.3841				N	Y	Y	N	N
C1	CON	Igf1	STANDARD	SYBR	None	23.9966	24.5164	0.453642	1							-49.7562	3.3454	TRUE	0.0215102	TRUE	3	22	84.6508				N	N	N	N	N
C2	CON	Igf1	STANDARD	SYBR	None	28.3099	30.2628	2.15071	10							-49.7562	3.3454	TRUE	0.0215102	TRUE	3	27	84.6508				Y	N	N	N	N
C3	CON	Igf1	STANDARD	SYBR	None	Undetermined			100							-49.7562	3.3454	TRUE	0.0215102	TRUE	3	39	85.1646				N	N	Y	N	N
C4	CON	Igf1	STANDARD	SYBR	None	36.0068	34.7929	1.71659	1000							-49.7562	3.3454	TRUE	0.0215102	TRUE	3	34	84.9933				Y	N	N	N	N
C5	CON	Igf1	STANDARD	SYBR	None	Undetermined			10000							-49.7562	3.3454	TRUE	0.0215102	TRUE	3	39	63.4118				N	Y	Y	N	N
D1	CON	Actin	STANDARD	SYBR	None	17.7714	17.8009	0.0333185	1							-36.5274	5.0655	TRUE	0.0256331	TRUE	3	16	82.5954				N	N	N	N	N
D2	CON	Actin	STANDARD	SYBR	None	21.1734	21.0829	0.0860418	10							-36.5274	5.0655	TRUE	0.0256331	TRUE	3	19	82.5954				N	N	N	N	N
D3	CON	Actin	STANDARD	SYBR	None	24.9418	24.9346	0.0472055	100							-36.5274	5.0655	TRUE	0.0256331	TRUE	3	23	83.1092				N	N	N	N	N
D4	CON	Actin	STANDARD	SYBR	None	33.4933	32.8618	2.47939	1000							-36.5274	5.0655	TRUE	0.0256331	TRUE	3	32	82.7667				Y	N	N	N	N
D5	CON	Actin	STANDARD	SYBR	None	37.838	37.4011	0.617969	10000							-36.5274	5.0655	TRUE	0.0256331	TRUE	3	35	83.4518	65.6385			Y	N	N	N	Y
E1	CON	Actin	STANDARD	SYBR	None	17.7942	17.8009	0.0333185	1							-36.5274	5.0655	TRUE	0.0256331	TRUE	3	16	82.5954				N	N	N	N	N
E2	CON	Actin	STANDARD	SYBR	None	21.073	21.0829	0.0860418	10							-36.5274	5.0655	TRUE	0.0256331	TRUE	3	19	82.5954				N	N	N	N	N
E3	CON	Actin	STANDARD	SYBR	None	24.9778	24.9346	0.0472055	100							-36.5274	5.0655	TRUE	0.0256331	TRUE	3	23	83.1092				N	N	N	N	N
E4	CON	Actin	STANDARD	SYBR	None	30.1278	32.8618	2.47939	1000							-36.5274	5.0655	TRUE	0.0256331	TRUE	3	28	82.938				Y	N	N	N	N
E5	CON	Actin	STANDARD	SYBR	None	36.9641	37.4011	0.617969	10000							-36.5274	5.0655	TRUE	0.0256331	TRUE	3	35	83.4518				Y	N	N	N	N
F1	CON	Actin	STANDARD	SYBR	None	17.837	17.8009	0.0333185	1							-36.5274	5.0655	TRUE	0.0256331	TRUE	3	16	82.4241				N	N	N	N	N
F2	CON	Actin	STANDARD	SYBR	None	21.0022	21.0829	0.0860418	10							-36.5274	5.0655	TRUE	0.0256331	TRUE	3	19	82.5954				N	N	N	N	N
F3	CON	Actin	STANDARD	SYBR	None	24.8842	24.9346	0.0472055	100							-36.5274	5.0655	TRUE	0.0256331	TRUE	3	23	82.938				N	N	N	N	N
F4	CON	Actin	STANDARD	SYBR	None	34.9644	32.8618	2.47939	1000							-36.5274	5.0655	TRUE	0.0256331	TRUE	3	33	83.2805				Y	N	N	N	N
F5	CON	Actin	STANDARD	SYBR	None	Undetermined	37.4011	0.617969	10000							-36.5274	5.0655	TRUE	0.0256331	TRUE	3	39	62.2128				N	Y	Y	N	N
G1	CON	Igf1	NTC	SYBR	None	Undetermined										-49.7562	3.3454	TRUE	0.0215102	TRUE	3	39	62.3841				N	N	N	N	N
G2	CON	Igf1	NTC	SYBR	None	Undetermined										-49.7562	3.3454	TRUE	0.0215102	TRUE	3	39	62.5554				N	N	N	N	N
G3	CON	Igf1	NTC	SYBR	None	Undetermined										-49.7562	3.3454	TRUE	0.0215102	TRUE	3	39	62.7267				N	N	N	N	N
G4	N	NTR	NTC	SYBR	None	Undetermined												TRUE	0.2	TRUE	3	39	61.699				N	N	N	Y	N
G5	N	NTR	NTC	SYBR	None	Undetermined												TRUE	0.2	TRUE	3	39	62.7267				N	N	N	Y	N
H1	CON	Actin	NTC	SYBR	None	Undetermined										-36.5274	5.0655	TRUE	0.0256331	TRUE	3	39	62.3841				N	N	N	N	N
H2	CON	Actin	NTC	SYBR	None	Undetermined										-36.5274	5.0655	TRUE	0.0256331	TRUE	3	39	63.5831				N	N	N	N	N
H3	CON	Actin	NTC	SYBR	None	Undetermined										-36.5274	5.0655	TRUE	0.0256331	TRUE	3	39	62.2128				N	N	N	N	N
Analysis Type	Singleplex
Endogenous Control	Actin
RQ Min/Max Confidence Level	95.0
Reference Sample	CON
