# Supplementary material for: Co-differential genes between DKD and aging: implications for a diagnostic model of DKD
Source: PeerJ. 2024 Feb 29;12:e17046. doi: 10.7717/peerj.17046 (PMC10909364; doi:10.7717/peerj.17046)
Supplement: Supplemental Information 6 [file peerj-12-17046-s006.zip]

Archive with 4 entries (3 files):
- data referenced by the code/
- data referenced by the code/CIBERSORT-Results.txt
- data referenced by the code/Cibersort.R
- data referenced by the code/LM22.txt
