# Supplementary material for: Co-differential genes between DKD and aging: implications for a diagnostic model of DKD
Source: PeerJ. 2024 Feb 29;12:e17046. doi: 10.7717/peerj.17046 (PMC10909364; doi:10.7717/peerj.17046)
Supplement: Supplemental Information 6 [file peerj-12-17046-s006.zip › data referenced by the code/CIBERSORT-Results.txt]

Mixture	B cells naive	B cells memory	Plasma cells	T cells CD8	T cells CD4 naive	T cells CD4 memory resting	T cells CD4 memory activated	T cells follicular helper	T cells regulatory (Tregs)	T cells gamma delta	NK cells resting	NK cells activated	Monocytes	Macrophages M0	Macrophages M1	Macrophages M2	Dendritic cells resting	Dendritic cells activated	Mast cells resting	Mast cells activated	Eosinophils	Neutrophils	P-value	Correlation	RMSE
GSM2544275	0.0573575450752908	0	0.0416135855855822	0.0451613941904978	0	0.196281553065	0	0	0.0244240836658396	0	0	0.114680836318107	0.0966462079882973	0	0.113409325121515	0.169994202131631	0.0335757521406663	0	0.0569106395990564	0	0	0.0499448751185164	0.9	-0.0203598610922278	1.09182343690031
GSM2544276	0.0789136618026403	0.0025270462243021	0.0471639493200406	0.00621598024567393	0	0.316265721016362	0.00174888477705945	0	0	0.057941619706505	0	0.0412983170292401	0.0548999978678626	0.00494472469240937	0.128324865582189	0.210612888455272	0	0	0	0.0175420435060229	0	0.0316002997744206	0.7	0.0118824749623803	1.08522643189757
GSM2544277	0	0	0.0463080984249397	0.128097463002278	0	0.239541560030331	0	0	0	0.0519791491461319	0.0103529671693972	0.148014986375074	0.101125978406411	0	0.0993630363688569	0.0484203215195393	0.00851672397714582	0	0	0.0758131216178533	0	0.0424665939620403	0.8	-0.00296084578195953	1.12281595602792
GSM2544278	0.0362566215137197	0	0.081317451123899	0.0451616314646617	0	0.334893085333824	0	0	0	0.0163772157950255	0	0.121682111023932	0.050453980593621	0	0.0584623314408157	0.165239093901333	0.022519860674582	0	0	0.00400928198113576	0	0.0636273351534502	0.7	0.0149771507985198	1.08733522859383
GSM2544279	0	0	0.0445163919735559	0.0631105203331321	0	0.181028617227	0	0	0.00981424136831788	0.0065102534349757	0	0.162102204386404	0.175969767248086	0	0.0717792284669056	0.0753721035570267	0.0116359808459129	0	0.198160691158684	0	0	0	0.8	-0.00929715982870825	1.09662142457503
GSM2544280	0	0	0.0644195034242086	0.0609404645717322	0	0.189821436703255	0	0	0.0836399154922072	0	0	0.143006046737559	0.127739534495117	0.0338433460908402	0.103783205531892	0.0468490025171755	0.0160579113534113	0	0.12245671367731	0	0	0.00744291940529215	0.8	-0.0130989913975159	1.09429537879483
GSM2544281	0	0.0473468706613938	0.0809461455140572	0.0166640927565805	0	0.232719409627571	0	0	0	0.0687418749801813	0.0349791588433095	0.1196104150896	0.0401436542211925	0	0.15394851753904	0.0885319730792266	0.0567240526752928	0	0	0.0108042885539954	0	0.048839546458559	0.8	-0.0082534939311315	1.11512415790988
GSM2544282	0.0264282616655003	0	0.035677309416748	0.0176859991962029	0	0.224668810036265	0	0	0	0.0259859661124382	0	0.154257723649491	0.220496218594588	0	0.0987226094253069	0.079106507408995	0	0	0	0.0425825745092939	0	0.0743880199851703	0.9	-0.0206082217370833	1.11659656338772
GSM2544283	0.00163857009410502	0	0.0423831719942313	0.0552234955119338	0	0.239332657387911	0	0	0.0186784156067016	0.0569138549970188	0.00698335869537718	0.0883503330193562	0.176958330044419	0	0.0918178586054421	0.0761781158362594	0.042277794344304	0	0	0.0168925610424715	0	0.0863714828204692	0.7	0.0122291549966987	1.09111777678718
GSM2544284	0.00374455639594043	0	0.035775996530944	0.0518311114110649	0	0.347985015062906	0	0	0.0235959114661765	0	0	0.169952305000076	0.107753123984424	0	0.0620225513716377	0.0783856485857481	0.00296133030013821	0	0.0846882676606625	0	0	0.0313041822302815	0.7	0.00170235970306367	1.1025455196172
GSM2544285	0.0600847167431324	0	0.0153222760645389	0.0564584983220619	0	0.307028764079381	0	0	0	0	0	0.176730287639885	0.131553113781365	0	0.131092576633579	0.0636508996502178	0.0169440642801736	0	0	0.0411348028056657	0	0	0.9	-0.0159663836681145	1.12546386067509
GSM2544286	0	0	0.0603324720410424	0.00189233703661063	0	0.296983556187067	0	0	0.00342498922803334	0	0	0.158656276407865	0.286840005731968	0	0.105794198118582	0	0	0	0	0.0485216142458861	0	0.0375545510029456	0.9	-0.0144737020154	1.11781897203281
GSM2544287	0.0573485130512628	0	0.0621600172122784	0.11241910351212	0	0.163460153930485	0.0100870850027032	0	0	0	0	0.146060757604641	0.0989200668321491	0	0.133829042870407	0.0952419692971168	0.0238647914543182	0	0	0.0589656717638313	0	0.0376428274686875	0.7	0.00452533744099707	1.10426369551313
GSM2544288	0.0694888246035705	0	0.0554853511426606	0.0177798823899052	0	0.317951922754576	0	0	0	0.0611049924798139	0	0.123909544108425	0.0344501764034405	0	0.133726748662843	0.11647561086163	0.0164820796780343	0	0	0.0341731662344133	0	0.0189717006806879	0.8	-0.00576581243056183	1.1110405641406
GSM2544289	0	0.0205046257634223	0.0699864482864986	0.168628694556762	0	0.0965345487052525	0	0	0	0	0	0.155449545793334	0.0739753692265935	0	0.197453282269361	0.0682490197475312	0.00610938127496656	0	0	0.0350049451680142	0	0.108104139208263	0.7	0.018717629670356	1.1265712815332
GSM2544290	0.00882806381564066	0	0.00762954899561307	0.081501153389199	0	0.200351386313725	0	0	0.0264895982159294	0	0	0.178404140302631	0.160917209424767	0	0.138851865199018	0.11791248073576	0.0185217056312308	0	0	0.0299104277516767	0.0180118268783225	0.0126705933464857	0.8	-0.0118127270215138	1.12168118429946
GSM2544291	0.0872317215801779	0	0.0991433521869073	0.190436604451886	0	0.107504844324474	0	0	0	0	0	0.0889629509543776	0.0914024709534172	0	0.127352572693009	0.0478199735210869	0.0945609613388173	0	0	0.0156282730147259	0	0.0499562749811211	0.7	0.0218734785585704	1.0893985446057
GSM2544292	0	0	0.0360320090631474	0.0673124567353219	0	0.412153173626954	0	0	0	0	0	0.121599730941088	0.127545439312457	0	0.113422451036579	0.0944471500893936	0.00750148427301866	0	0	0.00939343272527872	0	0.0105926721967609	0.7	0.00609003696660434	1.10627097753687
GSM2544293	0.0219178697006076	0.026042763170857	0.0208357987132488	0.0199763521174156	0	0.223044746452258	0.00119502052296005	0	0	0.19119452429246	0	0.0446123765044668	0.0292602404091165	0	0.0456959240326087	0.282827056653681	0.0366719269529814	0.01708744764258	0.0054473500472591	0.016876054823759	0	0.0173145479637404	0.3	0.0861190935057614	1.05620791560434
GSM2544294	0.0114527523312563	0	0.0211113038322729	0.11624316356712	0	0.196209800168116	0	0	0	0	0	0.144906993800986	0.0895957726677795	0	0.0966978190999121	0.11303029707381	0.0499270977119393	0	0	0.070421270638881	0	0.0904037291079269	0.6	0.0321387447515373	1.08998578943575
GSM2544295	0	0.0164726053246229	0.0700260851853558	0.0392122191198651	0	0.105894536136506	0	0	0.0133011287157477	0.0414644493999114	0	0.0935087318563908	0.113235988826492	0	0.0970665658908252	0.236161960868939	0.0103036016951349	0	0.101684816458268	0	0	0.0616673105219416	0.9	-0.0220719034220833	1.090755095864
GSM2544296	0.0753784182183178	0	0.0260422010280238	0.194561675820464	0	0.132282785559166	0.0242762890030788	0	0	0.00160902822533878	0	0.066127382754961	0.0547276381455445	0	0.0923095541915994	0.248505503128867	0.0409631673867557	0	0.00368361977248999	0.0162837522879684	0	0.0232489844774244	0.7	0.0169603877126	1.07924761098843
GSM2544297	0.0954982184512766	0	0.0812794994176754	0.0141004200684086	0	0.241172362196769	0	0	0	0.054148543332826	0.00853838445018752	0.0690473025335077	0.168114241939698	0	0.141014419104812	0.076008850862579	0.0061885566158561	0	0	0.00547269794784457	0	0.0394165030785592	0.3	0.0620770969105129	1.07336857566766
GSM2544298	0.0490011968564856	0	0.00734081833522056	0.197257777678482	0	0.106017312879986	0	0	0.0202865073608363	0.103510015140203	0	0.0470095138522765	0.0241314613046211	0	0.163251051454433	0.224451521942902	0.00420899795702481	0	0	0.024988615725851	0	0.028545209511678	0.3	0.0727561201728634	1.08063649189987
GSM2544299	0.00231647102287169	0.0271076700591928	0.0237270619472946	0.0140175374472917	0.0225307642125576	0.432927024683567	0.0513227065801115	0	0	0.0530714456322427	0	0.0212122358905278	0.0895476973042234	0	0	0.137610997431871	0	0.0411469923773836	0.0815070707629413	0	0	0.00195432464792419	0.6	0.0274395557547124	1.07322464250131
GSM2544300	0.0702676881534469	0	0.0318946977427569	0.207088004187216	0	0.0892046497773314	0	0	0.00498128365202793	0.0656450338933083	0	0.0980989743004213	0.083588719318827	0	0.0990204689456181	0.153510591437263	0.04045913082247	0	0.0244186617790241	0	0	0.0318220959902893	0.7	0.0126998320359568	1.09282453802723
GSM2544301	0	0.00612857556847852	0.0193432328371984	0.145523572937312	0	0.171455501343378	0	0	0	0.0451677123311857	0	0.0967675142313656	0.0744822642995969	0	0.0814116490730841	0.261222844365245	0.0188601331191573	0	0.0527403141983684	0	0	0.0268966856956305	0.8	-0.00394968162642034	1.09253440981566
GSM2544302	0	0.0236003830697715	0.0358439757850804	0.174502516587068	0	0.0299619788251258	0	0	0	0.0809675610549953	0.00784418977406747	0.061264566762381	0.0650226633402935	0	0.0537999551557642	0.372482500893256	0	0	0.000407928806365311	0.00900180668374843	0	0.0852999732620829	0.7	0.0137324124582356	1.093366485355
GSM2544303	0	0.0378908955313889	0.0260197307587462	0.157845908515689	0	0.169342401835808	0	0	0	0	0.00919886903384565	0.0442552531669153	0.0955933652416918	0	0.18200455263714	0.101205689585453	0.0518038204644693	0	0	0.072632065784726	0	0.0522074474441266	0.7	0.00889151886760021	1.09905397220993
GSM2544304	0.0398722418689853	0	0.0382856975965527	0.00620858275568322	0	0.276891896192358	0	0	0	0.0736104393651665	0	0.0442622959489215	0.0700019629021657	0	0.0863631520138708	0.297042573668148	0.0117564184781057	0	0.0159484590554947	0.0106606882160367	0.0124702957447034	0.0166252961938076	0.3	0.0873791842365294	1.04826144402015
GSM2544305	0.0691904409032608	0	0.109047206385477	0.152469000218287	0	0.0521968154932748	0	0	0.00359694442676173	0.0582971615193012	0	0.071206258687464	0.0219927667387538	0	0.0449711846180584	0.277561223787687	0.040191653345353	0	0.0898640613463539	0	0	0.00941528252996743	0.7	0.0121484697546647	1.07863977228041
GSM2544306	0.0166206268033714	0.0476536457185466	0.0174237150740695	0.147964739291116	0	0.145936367006333	0.0138997719218038	0	0	0.0905609445192414	0	0.0453844222411243	0.0959172062937636	0	0.0600660183685095	0.248453457153934	0.00229214650564375	0	0.0450345064015174	0	0	0.0227924327010256	0.3	0.0917090096790177	1.04800857620017
GSM2544307	0	0.0260669633020888	0.0294719744848938	0.0967617929368382	0	0.167996074637523	0	0	0	0.0521421031743714	0	0.10963236511224	0.112235934079784	0	0.123622473522423	0.245841667051446	0.0146482923657199	0	0.00410726847162008	0.00788779665364958	0	0.00958529420740262	0.7	-0.00142085296068823	1.1001243722145
GSM2544308	0	0.00866488549108133	0.0164295927377689	0.12585469764285	0	0.122396426741581	0.00516073339555395	0	0	0.067304805023244	0	0.0407019258444337	0.112865577199678	0	0.075300875270988	0.262969683433545	0.00648234490383502	0.00505702725672918	0.113923904283402	0.00844021237551481	0	0.028447308399794	0.2	0.100856827553746	1.04110823680411
GSM2544309	0.0902503126166204	0.0749011973604558	0.0166056729525268	0.044010938200941	0	0.260196468379775	0.0245218318687975	0	0	0.0690204647444044	0.00485158995674806	0	0.0380583676291025	0	0.0267545888993466	0.274526675297638	0.0212146676135526	0	0.0324018818431728	0	0	0.0226853426369187	0.2	0.092181528420506	1.04430351841761
GSM2544310	0.0229802201744071	0	0.0169696436182564	0.025023319353811	0	0.290909554627724	0	0	0	0	0	0.110708555810909	0.124823303721522	0	0.0635393625903565	0.248782743554663	0.00588064124453861	0	0.0513417394318194	0	0	0.0390409158719927	0.5	0.0413757983037692	1.06777270771552
GSM2544311	0	0.00660834294854675	0.0265591428711361	0.0115537269722148	0	0.237215812659575	0	0	0	0.0415445474723048	0	0.103002732111746	0.0417024422550815	0	0.146403363908383	0.292964403029092	0.00897619019114381	0	0	0.0346308749379284	0	0.0488384206428483	0.8	-0.00501608349646785	1.10529843128903
GSM2544312	0.0418556132113776	0	0.0169504794224294	0.0199746343017976	0	0.226947383399359	0	0	0	0.0381517171077591	0	0.116606290304328	0.0563508987088898	0	0.118445081342245	0.303453643473392	0.0175854615172432	0	0	0.0219112536967868	0	0.0217675435143923	0.9	-0.0157600954716193	1.1046932256083
GSM2544313	0	0.012576953535539	0.0192844162603079	0.36924725694791	0	0	0	0	0	0.0184336183060029	0	0.12590560788066	0.104834408078654	0	0.0509330656936233	0.244456533314317	0.00160088657597283	0	0.007232343623488	0	0	0.0454949097835249	0.7	0.0108852506064486	1.10871719799249
GSM2544314	0.00409499790041871	0	0.0191527227371063	0.0510073501759491	0	0.343590760409365	0	0	0	0.0639699754080185	0	0.0463673972234301	0.0255712057689803	0	0.133727795769056	0.220289736969248	0.00395880493125205	0	0	0.024678262585204	0	0.0635909901219723	0.7	0.00141614214198294	1.0995616297133
GSM2544315	0	0.0228484261797496	0.0275175030823985	0.0684308104607814	0	0.212342116856409	0	0	0	0.104733433284075	0.118846144386139	0.101082481555997	0.0797153646847185	0	0.106102933053068	0.072118920118114	0.0147387490147592	0	0	0.0133141776331494	0	0.0582089396906413	0.7	0.00364443774890147	1.12981221614736
GSM2544316	0	0	0.00987333668246777	0.0205381830206135	0	0.296970989158393	0	0	0	0	0	0.144234129229657	0.0968632226130511	0	0.0529642818219674	0.0247865045658796	0.00917511673787497	0	0	0.0537354373995549	0	0.290858798770542	0.7	0.00859589518611017	1.14020894998816
GSM2544317	0	0	0.0184608941180379	0.00601169144957961	0	0.331644778721575	0	0	0	0.0388622863468811	0	0.146535987256577	0.0341493486481179	0	0.0665254962844211	0.0462417693278038	0	0	0	0.0456948591975102	0	0.265872888649497	0.7	0.0164052060820081	1.13091412534673
GSM2544318	0.0437572541238251	0	0.0236983430579288	0.0426694521080309	0	0.0663148533919708	0.0296259430413646	0	0	0.030143633467158	0.0345798577187248	0.10670956647375	0.377399667644444	0	0.0351847522823775	0	0	0.00501561581502525	0	0.0305235957701659	0	0.174377465105234	0.7	0.0172542160764895	1.13177927431246
GSM2544319	0.0604565643600487	0	0.0586300582242553	0.0273309382880479	0	0.272320062672746	0	0	0	0.0359317407449626	0	0.0857434415966535	0.0358694102290068	0	0.102238418089725	0.0726172619039869	0.000751032349927307	0	0	0.0517576320938214	0	0.196353439446818	0.6	0.0352281840878168	1.09236620352867
GSM2544320	0.0572276905325261	0	0.0196535483952149	0.0856063958007898	0	0.13729394698686	0.0230173522128217	0	0	0.103298563050939	0	0.0674201048784201	0.0575889769894923	0	0.0662288498823614	0.076792635748492	0	0	0	0.0332210153122182	0	0.272650920209865	0.7	0.00930088920574183	1.12398969737602
GSM2544321	0	0	0.0197199600862394	0.139726718135402	0	0.22720500538589	0	0	0	0.115865429172412	0.0417203891568919	0.0773800739641471	0.129457728846343	0	0.0952168083914457	0.00698933494933277	0	0	0	0.00741016170931933	0	0.139308390202576	0.8	-0.00821121592435606	1.13670247020231
GSM2544322	0.00950264247894684	0	0.0257118406716862	0.0518132969632411	0	0.275602304713678	0	0	0	0	0	0.122665409260278	0.195951169965234	0	0.072543315739419	0.0268930724520425	0.0162515314037769	0	0	0.0478401999611959	0	0.155225216390502	0.6	0.0233651605911128	1.10078678690658
GSM2544323	0	0.012719453279436	0.0632608974468227	0.0210672787074114	0	0.362390146536592	0	0	0	0	0.0126468772879126	0.0586069611618445	0.195928433487078	0	0.0728614968785074	0.0134871806158647	0.0134450006962867	0	0	0.0692760269951057	0	0.104310246907138	0.7	0.00354561566183498	1.09241830608124
GSM2544324	0.00957107275027108	0	0.0525779936640952	0.0303257486382403	0	0.312756243025176	0	0	0	0.0837773441239531	0.00820200431029367	0.0851660333775038	0.118208959615465	0	0.079076324510925	0.0811137387142178	0	0.00253088521467715	0	0.0730925908600815	0	0.0636010611951005	0.7	0.0218482204754258	1.08909251709974
GSM2544325	0.00223434530003584	0	0.0340020033321657	0.195177749096441	0	0.173381679918702	0	0	0	0.00461345908654631	0	0.148365801168383	0.0527988635582994	0	0.100427047414961	0.0462089986817886	0	0	0	0.03724984899893	0	0.205540203443747	0.7	-0.00055453069442703	1.13340632472778
GSM2544326	0.0586727480591182	0	0.0196970396992937	0.0344454417138148	0	0.0962424560206685	0.0252480000709401	0	0	0.133562868916728	0.11214279241241	0.0059083171779178	0.213962650990022	0	0.0216761488962711	0.0105958016217223	0	0.00597414189717921	0	0.0106423681776046	0	0.251229224346309	0.3	0.076790803694257	1.10485266447826
GSM2544327	0.00471096423740358	0	0.0633604851775884	0.0652505652219054	0	0.335102068315382	0	0	0	0.016346137681282	0	0.105698141736437	0.0658741043471861	0	0.120599870532622	0.108127095533943	0.029280383854803	0	0	0.0324998136743119	0	0.0531503696871355	0.8	-0.00690006539341301	1.10195936498536
GSM2544328	0.0100212723566391	0.00851672273282515	0.0233602361764317	0.176834243742063	0	0.133738939287697	0	0	0	0.105982501238967	0.0276824621839987	0.0438826448401604	0.24136706132754	0	0.0448987254114819	0.0474143350364775	0	0	0	0.0249487066406753	0	0.111352149025042	0.7	0.0147864690489188	1.10715272794688
GSM2544329	0.00542544637313884	0	0.0135243447394059	0	0	0.271947662187373	0	0	0	0	0	0.203359777344536	0.0940408708613745	0	0.0192558300617843	0.0300556511648524	0.00604059443968258	0	0	0.0500631976051428	0	0.306286625222709	0.6	0.0388292212720543	1.1411815608873
GSM2544330	0.033605064892299	0	0.0154875040646822	0.00602565190302896	0	0.24452727192917	0.00135430120400313	0	0	0.146531876413702	0	0.0940917425719901	0.0602873321337008	0	0.0624250313788669	0.00912187211129908	0	0.005341675323818	0	0.0661812085473549	0	0.255019467526084	0.7	0.00978994494639011	1.13251788706306
GSM2544331	0.00555714387938908	0	0.0294346123909327	0.0417479135818063	0	0.322697231100502	0	0	0	0	0	0.120050833726175	0.103065164082436	0	0.0129338739686696	0.0385653872496192	0.0073794787525853	0	0	0.0485343740295657	0	0.270033987238319	0.7	0.00749413779977739	1.12923669645597
GSM2544332	0	0	0.0139200261851704	0.0566543831234798	0	0.266288724889256	0	0	0	0	0	0.10788003269217	0.137562046281512	0	0.0869762182552478	0.0597738979185955	0.0124183070749596	0	0	0.0216694594927682	0	0.23685690408684	0.6	0.0255844448128064	1.11360200812293
GSM2544333	0.0137867909368614	0	0.026354844104154	0.0201085248611048	0	0.261182301097685	0	0	0	0	0	0.126708960837742	0	0	0.0310565734750264	0.0510913323405756	0.0115337249174594	0	0	0.0429265784830701	0	0.415250368946321	0.6	0.0243920513937777	1.1620089745921
GSM2544334	0.178707150101113	0	0.056955255757001	0.00679851842147515	0	0.26879262165659	0	0	0	0.0945103144757426	0	0.0695571761281433	0.0659162999441186	0	0.0458145387594909	0.0434558699201783	0.00787867145340992	0	0	0.005167854566849	0	0.156445728815889	0.7	0.000199243810343074	1.11054791453832
GSM2544335	0.0464241710575538	0	0.0220616514328132	0.0194183361960501	0	0.21244195001092	0	0.00161838233998457	0	0	0	0.159930649975454	0.0461922150587496	0	0.051174051939062	0.0267101219783738	0.0103136732902645	0	0	0.10028714926583	0	0.303427647454945	0.6	0.0266543041313327	1.1336410730838
