# Supplementary material for: Co-differential genes between DKD and aging: implications for a diagnostic model of DKD
Source: PeerJ. 2024 Feb 29;12:e17046. doi: 10.7717/peerj.17046 (PMC10909364; doi:10.7717/peerj.17046)
Supplement: Supplemental Information 7 [file peerj-12-17046-s007.r]

library("affyPLM")
library(limma)
Sys.setenv("VROOM_CONNECTION_SIZE"=131072*600)
library("GEOquery")
gse <- getGEO("GSE96804",destdir = ".",
              getGPL = T)
exp <- exprs(gse[[1]]) 
cli <- pData(gse[[1]]) 
cli$group <- ifelse(grepl("DN",cli$title),"DN","control")
exp <- as.data.frame(exp)
exp$ID <- row.names(exp)
#gpl <- fData(gse[[1]]) 
gpl <- read.csv("annotation.csv")
gpl <- gpl[,c(1,2,8,9,10,11)]
gpl$'gene symble' <- sapply(strsplit(gpl$gene_assignment,"//"),"[",2)
gpl1 <- gpl[,c(2,9)]
colnames(gpl1) <- c("ID",'gene symbol')
symbol <- merge(exp,gpl1,by="ID")
symbol <- na.omit(symbol)
table(duplicated(symbol$`gene symbol`))
library(limma)
symbol_unique <- avereps(symbol[,-c(1,ncol(symbol))], 
                         ID=symbol$`gene symbol`)
table(duplicated(row.names(symbol_unique)))
save(cli,exp,symbol_unique,gpl,gpl1,gse,file = "GSE96804.Rdata")
write.csv(symbol_unique,"GSE96804_unique.CSV")
write.table(symbol_unique,"expMatrix.txt")
write.csv(group,"sample.csv")
group <- cli[,c(2,ncol(cli))]
DN <- group[group$group=='DN',]
control <- group[group$group=="control",]
exp_DN <-symbol_unique[,which(colnames(symbol_unique)%in%DN$geo_accession)]
exp_control <- symbol_unique[,which(colnames(symbol_unique)%in%control$geo_accession)]
rm(list = ls())
load("GSE96804.Rdata")
boxplot(symbol_unique)
options(stringsAsFactors = F)
library("limma")
group <- group$group
design <- model.matrix(~0+factor(group))
colnames(design) <- levels(factor(group))
rownames(design) <- colnames(symbol_unique)
contrast.matrix <- makeContrasts(DN-control,levels = design)
contrast.matrix
fit <- lmFit(symbol_unique,design)
fit2 <- contrasts.fit(fit,contrast.matrix)
fit2 <- eBayes(fit2)
options(digits = 4)
DEG <- topTable(fit2,coef = 1,n=Inf)
DEG$group <- ifelse(DEG$adj.P.Val>0.05,"no_change",
                    ifelse(DEG$logFC> 1,"up",
                           ifelse(DEG$logFC< -1,"down"
                                  ,"no_change")))
table(DEG$group)
DEG$gene <- rownames(DEG)
save(DEG,group,change,file = "DEG96804.Rdata")
write.csv(DEG,"DEG96804.csv")
#==========================================================
library("ggplot2")
aging_EEG$threshold = factor(ifelse(aging_EEG$adj.P.Val < 0.05 & abs(aging_EEG$logFC) >= 1, ifelse(aging_EEG$logFC>= 1 ,'Up','Down'),'NoSignifi'),levels=c('Up','Down','NoSignifi'))

pp<- ggplot(aging_EEG,aes(x=logFC,y=-log10(adj.P.Val),color=threshold))+
  geom_point()+
  scale_color_manual(values=c("#00008B","#808080","#DC143C"))+ 
  geom_text_repel(
    data = aging_EEG[aging_EEG$adj.P.Val<0.05&abs(aging_EEG$logFC)>1,],
    aes(label = gene),
    size = 3,
    segment.color = "black", show.legend = FALSE )+ 
  theme_bw()+
  theme(
    legend.title = element_blank()
  )+
  ylab('-log10 (p-adj)')+ 
  xlab('log2 (FoldChange)')+ 
  geom_hline(yintercept = -log10(0.05),lty=3,col="black",lwd=0.5)+
  geom_vline(xintercept=0,lty=5)

ggsave(
  plot = pp,
  filename = " Volcano plot.pdf",
  width = 16, height = 12, units = "cm")
#=====================================================================================
library(raster)
rownames(symbol_unique) <- trim(rownames(symbol_unique)) 
ae <- symbol_unique[rownames(symbol_unique)%in%aging_DEG$gene,]
aging_exp <- t(ae)
data1 <- as.data.frame(aging_exp)
data1$name <- rownames(data1)
group$name <- rownames(group)
data <- merge(data1,group,by="name")
data2 <- data[,-1]
#============================================
library(reshape2)     
data3 <- melt(data2) 
names(data3) <- c("Group","Gene_symbol","Gene_expression")
library(ggplot2)
library(ggpubr)
data3$Group <- ifelse(data3$Group=="DN","DKD","Control")
data3$Group <- factor(data3$Group,levels = c("DKD","Control"))
a <- ggplot(data3, aes(x = Gene_symbol, y = Gene_expression, fill = Group)) +
  geom_boxplot(outlier.size = 1,width=0.4,outlier.colour = "grey") + 
  theme(panel.grid = element_blank(), 
        panel.background = element_rect(fill = 'transparent', color = 'black'), 
        legend.title = element_blank(), 
        legend.key = element_blank(),
        axis.text.x = element_text(angle = 45, hjust = 0.5, vjust = 0.5,size=9),
        axis.text.y = element_text(size=9),
        legend.text=element_text(size=9))+ 
  labs(x = '', y = 'Gene Expression')+
  scale_fill_manual(values = c("#ED0000E5","#00468BE5"))

pp <- a+stat_compare_means(aes(group = Group),method = "t.test",label = "p.signif")
ggsave(
  plot = pp,
  filename = "15gene Box plots.pdf",
  width = 18, height = 11, units = "cm")

write.csv(aging_DEG,"aging_DEG15.csv")
#=====================================================================================
library(raster)
rownames(symbol_unique) <- trim(rownames(symbol_unique)) 
ae <- symbol_unique[rownames(symbol_unique)%in%aging_DEG$gene,]
aging_exp <- t(ae)
data1 <- as.data.frame(aging_exp)
data1$name <- rownames(data1)
group$name <- rownames(group)
data <- merge(data1,group,by="name")
data <- na.omit(data)
data$DN <- ifelse(data$group=="DN",1,0)
data2 <- data[data$DN==1,]
datafile <- data1[,-16]
#datafile <- datafile[rownames(datafile)%in%data2$name,]dataPearson <- round(cor(datafile,method = c("pearson")) , 2)library(Hmisc)
dataPearson_rcorr <- rcorr(as.matrix(datafile))
library(corrplot)
p <- quickcor(dataPearson_rcorr, cor.test =TRUE,type = "upper")+  ## cor.test 
  geom_square(data =get_data(type ="upper", show.diag =FALSE))+
  geom_mark(r = NA,sig.thres = 0.05, size = 5, colour = "grey90")+
  geom_abline(slope =-1, intercept =16,colour = "grey90")+
  scale_fill_gradient2(midpoint = 0, low = "#56B4E9", mid = "white",high = "#DC143C", space = "Lab" )+  
  scale_color_manual(values=c("#DC143C", "#E69F00", "#56B4E9"))
ggsave(p,filename = "pearson-15gene.tiff",width =7 ,height=7,dpi = 150)

#BiocManager::install("ConsensusClusterPlus")
library(ConsensusClusterPlus)
library(limma)
maxk=9
title=setwd("D:/data-R/DN202204/")
results = ConsensusClusterPlus(exp,maxK=maxk,
                               reps=50,pItem=0.8,
                               pFeature=1, title=title,
                               clusterAlg="hc",distance="pearson",
                               seed=1262118388.71279,plot="png", 
                               writeTable = F)
results[1]
#K=2
results[[2]][["consensusMatrix"]][1:5,1:5]
results[[2]][["consensusTree"]]
agegroup9_159 <- as.data.frame(results[[3]][["consensusClass"]])
names(agegroup9_159) <- "group"
agegroup9_159$name <- rownames(agegroup9_159)
agegroup9_159$group <- ifelse(agegroup9_159$group=="1","group1",
                              ifelse(agegroup9_159$group=="2","group2",
                                     "group3"))
icl <- calcICL(results, title = title,
               plot = "png")
dim(icl[["clusterConsensus"]])
icl[["clusterConsensus"]] 
dim(icl[["itemConsensus"]])
icl[["itemConsensus"]][1:5,]
#==========================================================
group <- agegroup9_159
colnames(group) <- "group"
group$group <- ifelse(group$group=="1","group1",
                      ifelse(group$group=="2","group2",
                             "group3"))
group$name <- rownames(group)
exp3 <- as.data.frame(exp3)
exp3$name <- rownames(exp3)
exp <- merge(exp3,group,by="name")
library(reshape2)
data2 <- melt(exp)
head(data2)
colnames(data2) <- c("ID","Group","gene","gene_expression")
library(ggplot2)
ggplot(data2, aes(x = gene, y = gene_expression, fill = Group)) +
  geom_boxplot(outlier.size = 1) +
  theme(panel.grid = element_blank(), panel.background = element_rect(fill = 'transparent', color = 'black'), legend.title = element_blank(), legend.key = element_blank()) +
  labs(x = '', y = 'gene expression')
library(ggpubr)
data2$Group <- factor(data2$Group,levels = c("group1","group2","group3"))
data3 <- data2[data2$Group!="group3",]
library(ggplot2)
ggplot(data3, aes(x = gene, y = gene_expression, fill = Group)) +
  geom_boxplot(outlier.size = 1) +
  theme(panel.grid = element_blank(), panel.background = element_rect(fill = 'transparent', color = 'black'), legend.title = element_blank(), legend.key = element_blank()) +
  labs(x = '', y = 'gene expression')
library(ggpubr)
data3$Group <- factor(data3$Group,levels = c("group1","group2"))
a <- ggplot(data3, aes(x = gene, y = gene_expression, fill = Group)) +
  geom_boxplot(outlier.size = 1,width=0.4,outlier.colour = "grey") + 
  theme(panel.grid = element_blank(), 
        panel.background = element_rect(fill = 'transparent', color = 'black'), 
        legend.title = element_blank(), 
        legend.key = element_blank(),
        axis.text.x = element_text(family = "Times",angle = 45, hjust = 0.5, vjust = 0.5,size=16),
        axis.text.y = element_text(size=16),
        legend.text=element_text(size=16))+ 
  labs(x = '', y = 'Gene Expression')+
  labs_pubr(base_size = 14)+
  scale_fill_manual(values = c("#8ECFC9","#FFBE7A")) 
pp <- a+stat_compare_means(aes(group = Group),method = "t.test",label = "p.signif",
                           hide.ns = T)
pp
ggsave(
  plot = pp,
  filename = "15gene Box plots of 2 clusters.pdf",
  width = 18, height = 12, units = "cm")
#========================================================== 
r1 <- read.csv("Cibersort/result3_perm1000/CIBERSORTx_Job11_Results.csv")
names(r1)
r2 <- r1[,1:23]
names(r2)
rownames(r2) <- r2$Mixture
colnames(r2)[1] <- "name"
r3 <- r2[r2$name%in%group$name,]
r4 <- merge(r3,group,by="name")
library(reshape2)
data <- melt(r4)
head(data)
colnames(data) <- c("ID","Group","Cell_name","Fraction")
library(ggpubr)
data$Group <- factor(data$Group,levels = c("group1","group2","group3"))
data3 <- data[data$Group!="group3",]
library(ggplot2)
ggplot(data3, aes(x = Cell_name, y = Fraction, fill = Group)) +
  geom_boxplot(outlier.size = 1) +
  theme(panel.grid = element_blank(), panel.background = element_rect(fill = 'transparent', color = 'black'), legend.title = element_blank(), legend.key = element_blank()) +
  labs(x = '', y = 'Fraction')
library(ggpubr)
data3$Group <- factor(data3$Group,levels = c("group1","group2"))
a <- ggplot(data3, aes(x = Cell_name, y = Fraction, fill = Group)) +
  geom_boxplot(outlier.size = 1,width=0.6,outlier.colour = "grey") + 
  theme(panel.grid = element_blank(), 
        panel.background = element_rect(fill = 'transparent', color = 'black'), 
        legend.title = element_blank(), 
        legend.key = element_blank(),
        axis.text.x = element_text(angle = -45, hjust = 0.1, vjust = 0.1,size=14,colour = "black"),
        axis.text.y = element_text(size=14),
        legend.text=element_text(size=14))+
  labs(x = '', y = 'Relative Fraction')+
  labs_pubr(base_size = 18)+
  scale_fill_manual(values = c("#228B22","#FFE384")) 
p3 <- a+stat_compare_means(aes(group = Group),method = "t.test",label = "p.signif",
                           hide.ns = T)
#==========================================================
library(ggplot2)
a <- ggplot(data, aes(x = Cell_name, y = Fraction, fill = Group)) + 
  geom_violin(cex=0.2,position = position_dodge(width = 0.5), scale = 'width', alpha = 0.8) +
  theme(panel.grid = element_blank(), 
        panel.background = element_rect(fill = 'transparent', color = 'black'), 
        legend.title = element_blank(), 
        legend.key = element_blank(),
        axis.text.x = element_text(angle = -45, hjust = 0.1, vjust = 0.1,size=14,colour = "black"),
        axis.text.y = element_text(size=14),
        slegend.text=element_text(size=14)) +
  theme_classic(base_size = 20)+ 
  labs(x = '', y = 'Fraction')+
  scale_fill_manual(values = c("#228B22","#FFE384","#A066D3"))+
  coord_flip()+
  geom_boxplot(width = 0.4, outlier.shape = NA, alpha = 0.3) 
a+stat_compare_means(aes(group = Group),method = "t.test",label = "p.signif",
                     hide.ns = T)
library(tidyverse)
distributions5 <- 
  ggplot(data = data, 
         aes(x = Cell_name, y = Fraction, fill = Group)) +
  geom_flat_violin(aes(x = Cell_name, y = Fraction, fill = Group),
                   position = position_nudge(x = 0.2, y = 0), alpha = 0.8) +
  geom_point(aes(y = Fraction, color = Group), 
             position = position_jitter(width = 0.15), size = 1, alpha = 0.1) +
  geom_boxplot(width = 0.4, outlier.shape = NA, alpha = 0.3) +
  scale_fill_manual(values = c("#5A4A6F", "#E47250",  "#EBB261")) +
  scale_colour_manual(values = c("#5A4A6F", "#E47250",  "#EBB261"))+
  coord_flip()+
  theme(panel.grid = element_blank(), 
        panel.background = element_rect(fill = 'transparent', color = 'black'), 
        legend.title = element_blank(), 
        legend.key = element_blank(),
        axis.text.x = element_text(angle = -45, hjust = 0.1, vjust = 0.1,size=14,colour = "black"),
        axis.text.y = element_text(size=14),
        legend.text=element_text(size=14))
distributions5
r1 <- read.csv("Cibersort/result3_perm1000/CIBERSORTx_Job11_Results.csv")
names(r1)
r2 <- r1[,1:23]
names(r2)
rownames(r2) <- r2$Mixture
r2 <- r2[,-1]
r3 <- t(r2)
library("pheatmap")
exp1 <- exp[,2:16]
group1 <- agegroup9_159
group1$name <- rownames(group1)
group3 <- group1[order(group1[,1]),]
colnames(group3)[1] <- "group"
group3$group <- ifelse(group3$group=="1","group1",
                       ifelse(group3$group=="2","group2",
                              "group3"))
group<- as.data.frame(group3[,1])
rownames(group) <- rownames(group3)
colnames(group) <- "group"
group
r1 <- read.csv("Cibersort/result3_perm1000/CIBERSORTx_Job11_Results.csv")
names(r1)
r2 <- r1[,1:23]
names(r2)
rownames(r2) <- r2$Mixture
r2 <- r2[,-1]
r3 <- t(r2)
r4 <- r3[,colnames(r3)%in%rownames(group)]
a <- match(rownames(group),colnames(r4))
r4 <- r4[,a]
r5 <- r4
r5 <- r5[-8,]
rownames(r4)[8]
#T.cells.follicular.helper All the data in this row is 0, and it is eliminated
pheatmap(r5,
         show_rownames = T, 
         show_colnames = T, 
         cluster_cols = F, 
         scale="row", 
         color = colorRampPalette(c("blue", "white", "red"))(50),
         cluster_rows = T,
         annotation_col = group)
r6 <- r4[c(3,4,12,15,16,17,20),]
ann_colors <- c("#228B22","#FFE384","#A066D3") 
names(ann_colors) <- c("group1","group2","group3")
ann_colors <- list(group=ann_colors)
library(RColorBrewer)
display.brewer.pal(11,"PiYG")
barplot(1:50,col=colorRampPalette(brewer.pal(11, "PiYG"))(50))
coul <- colorRampPalette(brewer.pal(11, "PiYG"))(50)
pheatmap(r6,
         show_rownames = T, 
         show_colnames = T, 
         cluster_cols = F, 
         scale="row", 
         color = coul,
         cluster_rows = T,
         annotation_col = group,
         annotation_colors = ann_colors) 
display.brewer.pal(11,"PRGn")
barplot(1:50,col=colorRampPalette(brewer.pal(11, "PRGn"))(50))
coul2 <- colorRampPalette(brewer.pal(11, "PRGn"))(50)
pheatmap(r6,
         show_rownames = T, 
         show_colnames = T, 
         cluster_cols = F, 
         scale="row", 
         color = coul2,
         cluster_rows = T,
         annotation_col = group,
         annotation_colors = ann_colors) 
coul3 <- colorRampPalette(brewer.pal(11, "BrBG"))(50)
p4 <- pheatmap(r6,
               show_rownames = T, 
               show_colnames = T, 
               cluster_cols = F, 
               scale="row", 
               color = coul3,
               cluster_rows = T,
               annotation_col = group,
               annotation_colors = ann_colors) 
r7 <- r4[c(3,12,15,16,17),1:39]
group1 <- group
group1$name <- rownames(group1)
group1 <- group1[1:39,]
group2 <- as.data.frame(group1[,-2])
rownames(group2) <- rownames(group1)
colnames(group2) <- "group"
ann_colors <- c("#228B22","#FFE384") 
names(ann_colors) <- c("group1","group2")
ann_colors <- list(group=ann_colors)
coul3 <- colorRampPalette(brewer.pal(11, "BrBG"))(50)
p5 <- pheatmap(r7,
               show_rownames = T, 
               show_colnames = T, 
               cluster_cols = F, 
               scale="row" ,
               color = coul3,
               cluster_rows = T,
               annotation_col = group2,
               annotation_colors = ann_colors)
immune_exp_all <- r2
immune_exp_DN <- r4
different_immune_exp_age159.3clusters <- r6
different_immune_exp_age159.3_1and2_clusters <- r7
sig_matrix <- "LM22.txt"
mixture_file = 'GSE96804EXP.txt'
res_cibersort <- CIBERSORT(sig_matrix, mixture_file, perm=10, QN=FALSE)
#=====================================================================================
r1 <- read.csv("result3_perm1000/CIBERSORTx_Job11_Results.csv")
names(r1)
r2 <- r1[,1:23]
names(r2)
rownames(r2) <- r2$Mixture
r2 <- r2[,-1]
setwd("D:/data-R/DN202204/")
load("DEG96804.Rdata")
setwd("D:/data-R/DN202204/Cibersort/")
r3 <- cbind(r2,group)
r3$ID <- rownames(r3)
data1 <- as.data.frame(r3)
library(reshape2)     
data2 <- melt(data1) 
names(data2) <- c("Group","ID","cell_type","cell_composition")
#============================================
library(ggplot2)
ggplot(data2, aes(x = cell_type, y = cell_composition, fill = Group)) +
  geom_boxplot(outlier.size = 1) +
  theme(panel.grid = element_blank(), panel.background = element_rect(fill = 'transparent', color = 'black'), legend.title = element_blank(), legend.key = element_blank()) +
  labs(x = '', y = 'cell composition')
library(ggpubr)
data2$Group <- ifelse(data2$Group=="DN","DKD","Control")
data2$Group <- factor(data2$Group,levels = c("DKD","Control"))
col <- c("black","red","black","red","black","black","black","black","black","black","black","black","black","black","red","red","red","black","red","red","black","red")
a <- ggplot(data2, aes(x = cell_type, y = cell_composition, fill = Group)) +
  geom_boxplot(outlier.size = 1,width=0.6,outlier.colour = "grey") + 
  theme(panel.grid = element_blank(), 
        panel.background = element_rect(fill = 'transparent', color = 'black'), 
        legend.title = element_blank(), 
        legend.key = element_blank(),
        axis.text.x = element_text(family = "Times",angle = -45, hjust = 0.1, vjust = 0.1,size=18,colour = "black"),
        axis.text.y = element_text(size=18),
        legend.text=element_text(size=18))+ 
  labs(x = '', y = 'Relative Fraction')+
  scale_fill_manual(values = c("#ED0000E5","#00468BE5")) 
a <- ggplot(data2, aes(x = cell_type, y = cell_composition, fill = Group)) +
  geom_boxplot(outlier.size = 1,width=0.6,outlier.colour = "grey") + 
  theme(panel.grid = element_blank(), 
        panel.background = element_rect(fill = 'transparent', color = 'black'), 
        legend.title = element_blank(), 
        legend.key = element_blank(),
        axis.text.x = element_text(family = "Times",angle = -45, hjust = 0.1, vjust = 0.1,size=18,colour = "black"),
        axis.text.y = element_text(size=18),
        legend.text=element_text(size=18))+ 
  labs(x = '', y = 'Relative Fraction')+
  labs_pubr(base_size = 18)+
  scale_fill_manual(values = c("#ED0000E5","#00468BE5")) 
p3 <- a+stat_compare_means(aes(group = Group),method = "t.test",label = "p.signif",
                           hide.ns = T)
pp <- a+stat_compare_means(aes(group = Group),method = "t.test",label = "p.signif",
                           hide.ns = T)
p3
pp
ggsave(
  plot = p3,
  filename = "immune Box plots of DKD_Control.pdf",
  width = 30, height = 15, units = "cm")
#==========================================================

library("pheatmap")
r22 <- t(r2)
pheatmap(r22,
         show_rownames = T,
         show_colnames = F, 
         cluster_cols = F, 
         scale="row", 
         color = colorRampPalette(c("blue", "white", "red"))(50),
         cluster_rows = T,
         annotation_col = group)
r22 <- as.data.frame(r22)
r22d <- r22[c(2,4,15,16,17,19,20,22),]
pp <- pheatmap(r22d,
               show_rownames = T, 
               show_colnames = F, 
               angle_col = '90',
               cluster_rows = T,
               cluster_cols = F,
               scale="row",
               color = colorRampPalette(c("blue", "white", "red"))(50),
               fontsize = 10,
               fontsize_row =10,
               annotation_col = group)         
ggsave(
  plot = pp,
  filename = "immune pheatmap of DKD_Control.pdf",
  width = 25, height = 6, units = "cm")
#==========================================================
p <- ggplot(data2, aes(x=ID, y=cell_composition,fill=cell_type))
p + geom_bar(stat="identity", position="fill")+
  labs(x = '', y = 'Gene composition')+
  theme(axis.text.x = element_text(angle = 90, hjust = 0.5, vjust = 0.5,size=9,colour = "red"))
library(reshape2)
library(ggplot2)
ggplot(data2, aes(x=ID, y=cell_composition,fill=cell_type))+
  geom_col(position = 'fill', width = 0.8) +
  facet_wrap(~Group, scales = 'free_x', ncol = 2) +
  labs(x = '', y = 'Gene composition') +
  theme(axis.text.x = element_text(angle = 90, hjust = 0.5, vjust = 0.5,size=9),
        panel.grid = element_blank(),
        panel.background = element_rect(color = 'black', fill = 'transparent'))
ggplot(data2, aes(x=ID, y=cell_composition,fill=cell_type))+
  geom_col(position = 'fill', width = 0.9) +
  facet_grid(.~Group,scales= "free" ,space= "free" ) +
  labs(x = '', y = 'Gene composition') +
  theme(axis.text.x = element_text(angle = 90, hjust = 0.5, vjust = 0.5,size=12),
        panel.grid = element_blank(),
        panel.background = element_rect(color = 'black', fill = 'transparent'))
#ggsave('ggplot2_plot.pdf', p, width = 8, height = 6)
#=====================================================================================
rm(list=ls())
setwd("D:/data-R/DN202204/")
load("DEG96804.Rdata")
load("GSE96804.Rdata")
library(raster)
rownames(symbol_unique) <- trim(rownames(symbol_unique)) 
ae <- symbol_unique[rownames(symbol_unique)%in%aging_DEG$gene,]
aging_exp <- t(ae)
data1 <- as.data.frame(aging_exp)
data1$name <- rownames(data1)
group$name <- rownames(group)
data <- merge(data1,group,by="name")
data <- na.omit(data)
data$DN <- ifelse(data$group=="DN",1,0)
library(glmnet)
#install.packages("caret")
library(caret)
X <- as.matrix(data[,2:16]) 
Y <- as.matrix(data[,18])
lasso <- glmnet(X,Y,alpha = 1,family = "binomial",nlambda = 1000 ) 
View(print(lasso))
NROW(lasso$lambda) 
lasso$lambda[NROW(lasso$lambda)]
lasso$df[NROW(lasso$lambda)]
plot(lasso,lwd=2,label=TRUE)
plot(lasso,lwd=2,label=TRUE,xvar = "lambda") 
plot(lasso,lwd=2,xvar = 'dev',label=TRUE) 
coef(lasso,s=0.0002314995)
lambdas <- seq(0,0.5,length.out=200)
set.seed(123) 
cv.lasso <- cv.glmnet(X,Y,alpha=1,lambda=lambdas,nfolds=10
                      ,family="binomial")
plot(cv.lasso)
lasso_1se <- cv.lasso$lambda.1se
lasso_1se
lasso.coef <- coef(cv.lasso$glmnet.fit,s=lasso_1se,exact = F)
lasso.coef 
library(glmnet)
model_lasso_1se <- glmnet(x=X, y=Y, alpha = 1, lambda=cv.lasso$lambda.1se)
choose_gene_1se=rownames(model_lasso_1se$beta)[as.numeric(model_lasso_1se$beta)!=0]
length(choose_gene_1se)  
choose_gene_1se
model_lasso_min <- glmnet(x=X, y=Y, alpha = 1, lambda=cv.lasso$lambda.min)
choose_gene_min=rownames(model_lasso_min$beta)[as.numeric(model_lasso_min$beta)!=0]
length(choose_gene_min)  
choose_gene_min
#==================
X30528a9 <- as.matrix(data_30528a9[,2:16])
Y30528a9 <- as.matrix(data_30528a9[,17])
rownames(X30528a9) <- data3$name
lasso.prob <- predict(cv.lasso, newx=X30528a9 , s=c(cv.lasso$lambda.min,cv.lasso$lambda.1se) )
lasso.prob
re=cbind(Y30528a9,lasso.prob)
re
re=as.data.frame(re)
colnames(re)=c('DN','prob_min','prob_1se')
re$DN=as.factor(re$DN)
library(ggpubr) 
p1 = ggboxplot(re, x = "DN", y = "prob_min",
               color = "DN", palette = "jco",
               add = "jitter")+ stat_compare_means()
#install.packages("ROCR")
library(ROCR)
pred_min <- prediction(re[,3], re[,1])
auc_min = performance(pred_min,"auc")@y.values[[1]]
perf_min <- performance(pred_min,"tpr","fpr")
plot(perf_min,colorize=FALSE, col="blue") 
lines(c(0,1),c(0,1),col = "gray", lty = 4 )
text(0.8,0.2, labels = paste0("AUC = ",round(auc_min,3)))
pred_min <- prediction(re[,2], re[,1])
perf_min <- performance(pred_min,"tpr","fpr")
auc_min = performance(pred_min,"auc")@y.values[[1]]
pred_1se <- prediction(re[,3], re[,1])
perf_1se <- performance(pred_1se,"tpr","fpr")
auc_1se = performance(pred_1se,"auc")@y.values[[1]]
plot(perf_min,colorize=FALSE, col="blue") 
plot(perf_1se,colorize=FALSE, col="red",add = T) 
lines(c(0,1),c(0,1),col = "gray", lty = 4 )
text(0.8,0.3, labels = paste0("AUC.min = ",round(auc_min,3)),col = "blue")
text(0.8,0.2, labels = paste0("AUC.lse= ",round(auc_1se,3)),col = "red")
p <- plot(perf_min,colorize=FALSE, col="blue") +
  lines(c(0,1),c(0,1),col = "gray", lty = 4 )+
  text(0.8,0.3, labels = paste0("AUC = ",round(auc_min,3)),col = "blue")
#=====================================================================================
a <- rownames(aging_change)
library(raster)
a <- trim(a)
annot$symbol <- trim(annot$symbol)
aging_annot <- annot[annot$symbol%in%a,]
library("clusterProfiler") 
library("org.Hs.eg.db")
aging_GO <- enrichGO(aging_annot$To, 
                     keyType="ENTREZID", 
                     ont="ALL", 
                     org.Hs.eg.db,
                     pvalueCutoff=0.0001, 
                     qvalueCutoff=0.2) 
aging_go <- as.data.frame(aging_GO)
aging_GOBP <- enrichGO(aging_annot$To, 
                       keyType="ENTREZID", 
                       ont="BP", 
                       org.Hs.eg.db,
                       pvalueCutoff=0.0001, 
                       qvalueCutoff=0.2) 
aging_goBP <- as.data.frame(aging_GOBP)
aging_GOCC <- enrichGO(aging_annot$To, 
                       keyType="ENTREZID", 
                       ont="CC", 
                       org.Hs.eg.db,
                       pvalueCutoff=0.0001, 
                       qvalueCutoff=0.2) 
aging_goCC <- as.data.frame(aging_GOCC)
aging_GOMF <- enrichGO(aging_annot$To, 
                       keyType="ENTREZID", 
                       ont="MF", 
                       org.Hs.eg.db,
                       pvalueCutoff=0.0001, 
                       qvalueCutoff=0.2) 
aging_goMF <- as.data.frame(aging_GOMF)
library(ggplot2)
library(clusterProfiler)
library("DOSE")
aging_GOx <- mutate(aging_GO,
                    FoldEnrichment=parse_ratio(GeneRatio)/parse_ratio(BgRatio))
aging_GOx2 <- ggplot(aging_GOx,aes(x=FoldEnrichment,y=Description))+
  geom_point(aes(color=p.adjust,
                 size=Count))+
  scale_color_gradient(low="red",high="blue")+
  xlab("Fold Enrichment")+ 
  theme_bw()+
  ylim(rev(aging_GOx$Description))+ 
  guides(color=guide_colorbar(reverse = T)) 
library(stringr)
aging_GOx2 + scale_y_discrete(labels=function(x) str_wrap(x, width=45))+
  ggtitle("aging-baced DN gene FoldEnrichment GO") + 
  theme(plot.title = element_text(hjust = 0.5)) 
library(enrichplot)
GOall <- barplot(aging_GO,showCategory=10)+
  ggtitle("GO") + 
  theme(plot.title = element_text(hjust = 0.5)) 
GOBP <- barplot(aging_GOBP,showCategory=10,
                font.size=7,
                label_format=100)+
  ggtitle("BP")+
  theme(plot.title = element_text(hjust = 0.5)) 
GOCC <- barplot(aging_GOCC,showCategory=10,
                font.size=7, 
                label_format=100)+ 
  ggtitle("CC") + 
  theme(plot.title = element_text(hjust = 0.5)) 
GOMF <- barplot(aging_GOMF,showCategory=10,
                font.size=7, 
                label_format=100)+ 
  ggtitle("MF") + 
  theme(plot.title = element_text(hjust = 0.5)) 
#library(patchwork)
library(clusterProfiler)
KEGG <-enrichKEGG(aging_annot$To,
                  organism = "hsa", 
                  pvalueCutoff = 0.05) 
kegg <- as.data.frame(KEGG)
dotplot(KEGG)
barplot(KEGG,showCategory=20,font.size=15,label_format=30)

#==========================================================
data <- t(Data[order(apply(Data, 1, mad), decreasing = T)[1:10000],])
# Load the WGCNA package
library(WGCNA);
enableWGCNAThreads()
# The following setting is important, do not omit.
options(stringsAsFactors = FALSE);
#Read in the female liver data set
library(raster)
colnames(data) <- trim(colnames(data))
datExpr0 = data
rm(Data)
names(datExpr0)
rownames(datExpr0)
gsg = goodSamplesGenes(datExpr0, verbose = 3);
gsg$allOK
if (!gsg$allOK)
{
  # Optionally, print the gene and sample names that were removed:
  if (sum(!gsg$goodGenes)>0) 
    printFlush(paste("Removing genes:", paste(names(datExpr0)[!gsg$goodGenes], collapse = ", ")));
  if (sum(!gsg$goodSamples)>0) 
    printFlush(paste("Removing samples:", paste(rownames(datExpr0)[!gsg$goodSamples], collapse = ", ")));
  # Remove the offending genes and samples from the data:
  datExpr0 = datExpr0[gsg$goodSamples, gsg$goodGenes]
}

sampleTree = hclust(dist(datExpr0), method = "average");
sizeGrWindow(12,9)
#pdf(file = "Plots/sampleClustering.pdf", width = 12, height = 9);
par(cex = 1); 
par(mar = c(0,4,2,0))
plot(sampleTree, main = "Sample clustering to detect outliers", sub="", xlab="", cex.lab = 1.5, 
     cex.axis = 1.5, cex.main = 2)
abline(h = 95, col = "red");
clust = cutreeStatic(sampleTree, cutHeight = 95, minSize = 10)
table(clust)
keepSamples = (clust==1)
datExpr = datExpr0[keepSamples, ]
nGenes = ncol(datExpr)
nSamples = nrow(datExpr)
group <- agegroup9_159
group$group1 <- ifelse(group$group=="group1",1,0)
group$group2 <- ifelse(group$group=="group2",1,0)
group$group3 <- ifelse(group$group=="group3",1,0)
group <- group[,3:5]
traitData <- group
dim(traitData)
names(traitData)
allTraits <- traitData
Samples = rownames(datExpr);
datTraits=allTraits[rownames(allTraits)%in%Samples,];
traitRows = match(Samples, rownames(datTraits));
collectGarbage();
sampleTree2 = hclust(dist(datExpr), method = "average")
traitColors = numbers2colors(datTraits, signed = FALSE); 
plotDendroAndColors(sampleTree2, traitColors,
                    groupLabels = "group1", 
                    main = "Sample dendrogram and trait heatmap")
sampleTree = hclust(dist(datExpr0), method = "average")
traitColors = numbers2colors(group, signed = FALSE); 
plotDendroAndColors(sampleTree, traitColors,
                    groupLabels = c("group1","group2","group3"), 
                    main = "Sample dendrogram and trait heatmap")
datTraits <- datTraits[,-3]
traitColors = numbers2colors(datTraits, signed = FALSE,commonLim = FALSE); 
plotDendroAndColors(sampleTree2, traitColors,
                    groupLabels = c("group1","group2"), 
                    main = "Sample dendrogram and trait heatmap")
rm(list=ls())
library(WGCNA)
# The following setting is important, do not omit.
options(stringsAsFactors = FALSE);
# Allow multi-threading within WGCNA. This helps speed up certain calculations.
# At present this call is necessary for the code to work.
# Any error here may be ignored but you may want to update WGCNA if you see one.
# Caution: skip this line if you run RStudio or other third-party R environments. 
# See note above.
enableWGCNAThreads()
# Load the data saved in the first part
lnames = load(file = "GSE96804 WGCNAInput.RData");
powers = c(c(1:10), seq(from = 12, to=20, by=2))
sft = pickSoftThreshold(datExpr, powerVector = powers, verbose = 5)
sizeGrWindow(9, 5) 
par(mfrow = c(1,2));
plot(sft$fitIndices[,1], -sign(sft$fitIndices[,3])*sft$fitIndices[,2],
     xlab="Soft Threshold (power)",ylab="Scale Free Topology Model Fit,signed R^2",type="n",
     main = paste("Scale independence"));
text(sft$fitIndices[,1], -sign(sft$fitIndices[,3])*sft$fitIndices[,2],
     labels=powers,cex=cex1,col="red");
abline(h=0.87,col="red");
plot(sft$fitIndices[,1], sft$fitIndices[,5],
     xlab="Soft Threshold (power)",ylab="Mean Connectivity",type="n",
     main = paste("Mean connectivity"));
text(sft$fitIndices[,1], sft$fitIndices[,5], labels=powers, cex=cex1,col="red")
softPower = 3;
adjacency = adjacency(datExpr, power = softPower);
TOM = TOMsimilarity(adjacency);
dissTOM = 1-TOM
geneTree = hclust(as.dist(dissTOM), method = "average");
sizeGrWindow(12,9)
plot(geneTree, xlab="", sub="", main = "Gene clustering on TOM-based dissimilarity",
     labels = FALSE, hang = 0.04);
minModuleSize = 20;
dynamicMods = cutreeDynamic(dendro = geneTree, distM = dissTOM,
                            deepSplit = 2, pamRespectsDendro = FALSE,
                            minClusterSize = minModuleSize);
table(dynamicMods)
dynamicColors = labels2colors(dynamicMods)
table(dynamicColors)
sizeGrWindow(8,6)
plotDendroAndColors(geneTree, dynamicColors, "Dynamic Tree Cut",
                    dendroLabels = FALSE, hang = 0.03,
                    addGuide = TRUE, guideHang = 0.05,
                    main = "Gene dendrogram and module colors")
MEList = moduleEigengenes(datExpr, colors = dynamicColors)
MEs = MEList$eigengenes
MEDiss = 1-cor(MEs);
METree = hclust(as.dist(MEDiss), method = "average");
sizeGrWindow(7, 6)
plot(METree, main = "Clustering of module eigengenes",
     xlab = "", sub = "")
MEDissThres = 0.25
abline(h=MEDissThres, col = "red")
merge = mergeCloseModules(datExpr, dynamicColors, cutHeight = MEDissThres, verbose = 3)
mergedColors = merge$colors;
mergedMEs = merge$newMEs;
sizeGrWindow(12, 9)
pdf(file = "WGCNA10000/geneDendro-3.pdf", wi = 9, he = 6)
plotDendroAndColors(geneTree, cbind(dynamicColors, mergedColors),
                    c("Dynamic Tree Cut", "Merged dynamic"),
                    dendroLabels = FALSE, hang = 0.03,
                    addGuide = TRUE, guideHang = 0.05)
dev.off()
moduleColors = mergedColors
colorOrder = c("grey", standardColors(50));
moduleLabels = match(moduleColors, colorOrder)-1;
MEs = mergedMEs;
library(WGCNA)
# The following setting is important, do not omit.
options(stringsAsFactors = FALSE);
# Load the expression and trait data saved in the first part
lnames = load(file = "GSE96804_ WGCNAInput.RData");
#The variable lnames contains the names of loaded variables.
lnames
# Load network data saved in the second part.
lnames = load(file = "GSE96804159_ WGCNA2.RData");
lnames
options("scipen"=7, "digits"=7)
nGenes = ncol(datExpr);
nSamples = nrow(datExpr);
MEs0 = moduleEigengenes(datExpr, moduleColors)$eigengenes
MEs = orderMEs(MEs0)
moduleTraitCor = cor(MEs, datTraits, use = "p");
moduleTraitPvalue = corPvalueStudent(moduleTraitCor, nSamples);
sizeGrWindow(10,6)
textMatrix =  paste(signif(moduleTraitCor, 2), "\n(",
                    signif(moduleTraitPvalue, 1), ")", sep = "");
dim(textMatrix) = dim(moduleTraitCor)
par(mar = c(6, 8.5, 3, 3));
labeledHeatmap(Matrix = moduleTraitCor,
               xLabels = colnames(datTraits),
               yLabels = names(MEs),
               ySymbols = names(MEs),
               colorLabels = FALSE,
               colors = blueWhiteRed(50),
               textMatrix = textMatrix,
               setStdMargins = FALSE,
               cex.text = 1,
               zlim = c(-1,1),
               xLabelsAngle=0,
               xLabelsAdj=0.5, 
               main = paste("Module-trait relationships"))
datTraits <- as.data.frame(datTraits)
group = as.data.frame(datTraits$group1);
names(group) = "group"
modNames = substring(names(MEs), 3) 
geneModuleMembership = as.data.frame(cor(datExpr, MEs, use = "p"));
MMPvalue = as.data.frame(corPvalueStudent(as.matrix(geneModuleMembership), nSamples));
names(geneModuleMembership) = paste("MM", modNames, sep="");
names(MMPvalue) = paste("p.MM", modNames, sep="");
geneTraitSignificance = as.data.frame(cor(datExpr, group, use = "p")); 
GSPvalue = as.data.frame(corPvalueStudent(as.matrix(geneTraitSignificance), nSamples));
names(geneTraitSignificance) = paste("GS.", names(group), sep=""); 
names(GSPvalue) = paste("p.GS.", names(group), sep="");
module = "turquoise"
column = match(module, modNames);
moduleGenes = moduleColors==module;
sizeGrWindow(7, 7);
par(mfrow = c(1,1));
verboseScatterplot(abs(geneModuleMembership[moduleGenes, column]),
                   abs(geneTraitSignificance[moduleGenes, 1]),
                   xlab = paste("Module Membership in", module, "module"),
                   ylab = "Gene significance for group1 and group2", 
                   main = paste("Module membership vs. gene significance\n"),
                   cex.main = 1.2, cex.lab = 1.2, cex.axis = 1.2, col = module)
abline(h = 0.7, col = "red")
abline(v=0.8,col = "red")
colnames(datExpr)
colnames(datExpr)[moduleColors=="turquoise"]
setwd("D:/data-R/DN202204/")
load("GSE96804_annot.Rdata")
setwd("D:/data-R/DN202204/WGCNA10000")
annot = annot
dim(annot)
names(annot)
probes = colnames(datExpr)
library(raster)
probes <- trim(probes)
probes2annot = match(probes, annot$symbol)
sum(is.na(probes2annot))
# Should return 0.
geneInfo0 = data.frame(substanceBXH = probes,
                       geneSymbol = annot$symbol[probes2annot],
                       LocusLinkID = annot$To[probes2annot],
                       moduleColor = moduleColors,
                       geneTraitSignificance,
                       GSPvalue)
modOrder = order(-abs(cor(MEs, group, use = "p")));
for (mod in 1:ncol(geneModuleMembership))
{
  oldNames = names(geneInfo0)
  geneInfo0 = data.frame(geneInfo0, geneModuleMembership[, modOrder[mod]], 
                         MMPvalue[, modOrder[mod]]);
  names(geneInfo0) = c(oldNames, paste("MM.", modNames[modOrder[mod]], sep=""),
                       paste("p.MM.", modNames[modOrder[mod]], sep=""))
}
geneOrder = order(geneInfo0$moduleColor, -abs(geneInfo0$GS.group));
geneInfo = geneInfo0[geneOrder, ] 
write.csv(geneInfo, file = "GSE96804_DN WGCNA_geneInfo.csv")
# Display the current working directory
getwd();
# If necessary, change the path below to the directory where the data files are stored. 
# "." means current directory. On Windows use a forward slash / instead of the usual \.
setwd("D:/data-R/DN202204/WGCNA10000") 
# Load the WGCNA package
library(WGCNA)
# The following setting is important, do not omit.
options(stringsAsFactors = FALSE);
# Load the expression and trait data saved in the first part
lnames = load(file = "GSE96804_DN WGCNAInput.RData");
#The variable lnames contains the names of loaded variables.
lnames
# Load network data saved in the second part.
lnames = load(file = "GSE96804159_DN WGCNA2.RData"
);
lnames
annot = read.csv(file = "GSE96804_DN WGCNA_geneInfo.csv");
probes = colnames(datExpr)
library(raster)
probes <- trim(probes)
probes2annot = match(probes, annot$substanceBXH)
allLLIDs = annot$LocusLinkID[probes2annot];
intModules = c("turquoise", "blue", "yellow")
for (module in intModules)
{
  modGenes = (moduleColors==module)
  modLLIDs = allLLIDs[modGenes];
  fileName = paste("LocusLinkIDs-", module, ".txt", sep="");
  write.table(as.data.frame(modLLIDs), file = fileName,
              row.names = FALSE, col.names = FALSE)
}
fileName = paste("LocusLinkIDs-all.txt", sep="");
write.table(as.data.frame(allLLIDs), file = fileName,
            row.names = FALSE, col.names = FALSE)
library(org.Hs.eg.db)
GOenr = GOenrichmentAnalysis(moduleColors, allLLIDs, organism = "human", nBestP = 10);
tab = GOenr$bestPTerms[[4]]$enrichment
names(tab)
keepCols = c(1, 2, 5, 6, 7, 12, 13);
screenTab = tab[, keepCols];
#names(screenTab)������"module" "modSize" "enrichment P""Bonferoni P""nModGenesInTerm""termOntology" "termName"    
numCols = c(3, 4);
screenTab[, numCols] = signif(apply(screenTab[, numCols], 2, as.numeric), 2)
screenTab[, 7] = substring(screenTab[, 7], 1, 40)
colnames(screenTab) = c("module", "size", "p-val", "Bonf", "nInTerm", "ont", "term name");
rownames(screenTab) = NULL;
options(width=95)
screenTab
workingDir = "D:/data-R/DN202204/WGCNA10000/"
setwd(workingDir); 
library(WGCNA)
options(stringsAsFactors = FALSE);
# Load the expression and trait data saved in the first part
lnames = load(file = "GSE96804_DN WGCNAInput.RData");
#The variable lnames contains the names of loaded variables.
lnames
# Load network data saved in the second part.
lnames = load(file = "GSE96804159_DN WGCNA2.RData");
lnames
nGenes = ncol(datExpr)
nSamples = nrow(datExpr)
enableWGCNAThreads()
load("10000TOM.Rdata")
dissTOM = 1-TOM;
plotTOM = dissTOM^7;
diag(plotTOM) = NA;
sizeGrWindow(9,9)
save(plotTOM,geneTree, moduleColors,file = "Network_heatmap_plot")
pdf(file = "Network_heatmap_plot.pdf")
TOMplot(plotTOM, geneTree, moduleColors, main = "Network heatmap plot")
dev.off()
MEs = moduleEigengenes(datExpr, moduleColors)$eigengenes
datTraits <- as.data.frame(datTraits)
group = as.data.frame(datTraits$group1);
names(group) = "group"
MET = orderMEs(cbind(MEs, group))
sizeGrWindow(5,7.5);
tiff(filename = "WGCNA.tiff")
par(cex = 1.3)
plotEigengeneNetworks(MET, "", marDendro = c(0,4,4,2), marHeatmap = c(3,4,1,2), cex.lab = 1, xLabelsAngle
                      = 0)
dev.off()  
sizeGrWindow(6,6);
par(cex = 1.0)
plotEigengeneNetworks(MET, "Eigengene dendrogram", marDendro = c(0,4,2,0),
                      plotHeatmaps = FALSE)
par(cex = 1.0)
plotEigengeneNetworks(MET, "Eigengene adjacency heatmap", marHeatmap = c(3,4,2,2),
                      plotDendrograms = FALSE, xLabelsAngle = 90)
rm(list = )
# Display the current working directory
getwd();
# If necessary, change the path below to the directory where the data files are stored. 
# "." means current directory. On Windows use a forward slash / instead of the usual \.
workingDir = "D:/data-R/DN202204/";
setwd(workingDir); 
# Load the WGCNA package
library(WGCNA)
# The following setting is important, do not omit.
options(stringsAsFactors = FALSE);
# Load the expression and trait data saved in the first part
lnames = load(file = "GSE96804DN159 WGCNAInput.RData");
#The variable lnames contains the names of loaded variables.
lnames
lnames = load(file = "GSE96804159DN159 WGCNA.RData");
lnames
TOM = TOMsimilarityFromExpr(datExpr, power = 3);
annot = read.csv(file = "GeneAnnotation.csv");
module = "brown";
probes = names(datExpr)
inModule = (moduleColors==module);
modProbes = probes[inModule];
modTOM = TOM[inModule, inModule];
dimnames(modTOM) = list(modProbes, modProbes)
vis = exportNetworkToVisANT(modTOM,
                            file = paste("VisANTInput-", module, ".txt", sep=""),
                            weighted = TRUE,
                            threshold = 0,
                            probeToGene = data.frame(annot$substanceBXH, annot$gene_symbol) )
nTop = 30;
IMConn = softConnectivity(datExpr[, modProbes]);
top = (rank(-IMConn) <= nTop)
vis = exportNetworkToVisANT(modTOM[top, top],
                            file = paste("VisANTInput-", module, "-top30.txt", sep=""),
                            weighted = TRUE,
                            threshold = 0,
                            probeToGene = data.frame(annot$substanceBXH, annot$gene_symbol) )
TOM = TOMsimilarityFromExpr(datExpr, power = 6);
# Read in the annotation file
annot = read.csv(file = "GeneAnnotation.csv");
# Select modules
modules = c("brown", "red");
# Select module probes
probes = names(datExpr)
inModule = is.finite(match(moduleColors, modules));
modProbes = probes[inModule];
modGenes = annot$gene_symbol[match(modProbes, annot$substanceBXH)];
# Select the corresponding Topological Overlap
modTOM = TOM[inModule, inModule];
dimnames(modTOM) = list(modProbes, modProbes)
# Export the network into edge and node list files Cytoscape can read
cyt = exportNetworkToCytoscape(modTOM,
                               edgeFile = paste("CytoscapeInput-edges-", paste(modules, collapse="-"), ".txt", sep=""),
                               nodeFile = paste("CytoscapeInput-nodes-", paste(modules, collapse="-"), ".txt", sep=""),
                               weighted = TRUE,
                               threshold = 0.02,
                               nodeNames = modProbes,
                               altNodeNames = modGenes,
                               nodeAttr = moduleColors[inModule]);
#==========================================================
library(Seurat)
library(tidyverse)

geneID <- readr::read_delim("~/UbuntuData/Rtools/Biomart/human_ ensembl_symbol.txt")
ensg2symbol <- function(data) {
  # data <- con1
  dat <- as.data.frame(as.matrix(data$readcount$exon$all))
  dat <- dat[rowSums(dat>0)>3, colSums(dat>0)>500]
  dat <- dat %>% rownames_to_column(var = "Gene stable ID") %>%
    left_join(geneID, by = "Gene stable ID") %>%
    filter(!is.na(`Gene name`))
  dat2 <- apply(dat[, !colnames(dat) %in%colnames(geneID)], 2, FUN = 
                  function(x) {
                    tapply(x, dat$`Gene name`, FUN = median, simplify = TRUE)
                  })
  return(dat2)
}

con1 <- readr::read_rds("~/UbuntuData/PROJECT/20230717_SC_du/Data/GSM3823939_control.s1.dgecounts.rds")
con1 <- ensg2symbol(con1)
Con1 <- CreateSeuratObject(counts = con1, project = "con1", min.cells = 3, min.features = 500)
Con1$source<- "con1"
Con1$condition <- "control"
rm(con1)

con2 <- readr::read_rds("~/UbuntuData/PROJECT/20230717_SC_du/Data/GSM3823940_control.s2.dgecounts.rds")
con2 <- ensg2symbol(con2)
Con2 <- CreateSeuratObject(counts = con2, project = "con2", min.cells = 3, min.features = 500)
Con2$source <- "con2"
Con2$condition <- "control"
rm(con2)

con3 <- readr::read_rds("~/UbuntuData/PROJECT/20230717_SC_du/Data/GSM3823941_control.s3.dgecounts.rds")
con3 <- ensg2symbol(con3)
Con3 <- CreateSeuratObject(counts = con3, project = "con3", min.cells = 3, min.features = 500)
Con3$source <- "con3"
Con3$condition <- "control"
rm(con3)

case1 <- readr::read_rds("~/UbuntuData/PROJECT/20230717_SC_du/Data/GSM3823942_diabetes.s1.dgecounts.rds")
case1 <- ensg2symbol(case1)
Case1 <- CreateSeuratObject(counts = case1, project = "case1", min.cells = 3, min.features = 500)
Case1$source <- "case1"
Case1$condition <- "case"
rm(case1)

case2 <- readr::read_rds("~/UbuntuData/PROJECT/20230717_SC_du/Data/GSM3823943_diabetes.s2.dgecounts.rds")
case2 <- ensg2symbol(case2)
Case2 <- CreateSeuratObject(counts = case2, project = "case2", min.cells = 3, min.features = 500)
Case2$source <- "case2"
Case2$condition <- "case"
rm(case2)

case3 <- readr::read_rds("~/UbuntuData/PROJECT/20230717_SC_du/Data/GSM3823944_diabetes.s3.dgecounts.rds")
case3 <- ensg2symbol(case3)
Case3 <- CreateSeuratObject(counts = case3, project = "case3", min.cells = 3, min.features = 500)
Case3$source <- "case3"
Case3$condition <- "case"
rm(case3)

readr::write_rds(Con1, "~/UbuntuData/PROJECT/20230717_SC_du/Data/Con1.rds")
readr::write_rds(Con2, "~/UbuntuData/PROJECT/20230717_SC_du/Data/Con2.rds")
readr::write_rds(Con3, "~/UbuntuData/PROJECT/20230717_SC_du/Data/Con3.rds")
readr::write_rds(Case1, "~/UbuntuData/PROJECT/20230717_SC_du/Data/Case1.rds")
readr::write_rds(Case2, "~/UbuntuData/PROJECT/20230717_SC_du/Data/Case2.rds")
readr::write_rds(Case3, "~/UbuntuData/PROJECT/20230717_SC_du/Data/Case3.rds")


library(Seurat)
library(tidyverse)

Con1 <- readr::read_rds("~/UbuntuData/PROJECT/20230717_SC_du/Data/Con1.rds")
Con2 <- readr::read_rds("~/UbuntuData/PROJECT/20230717_SC_du/Data/Con2.rds")
Con3 <- readr::read_rds("~/UbuntuData/PROJECT/20230717_SC_du/Data/Con3.rds")
Case1 <- readr::read_rds("~/UbuntuData/PROJECT/20230717_SC_du/Data/Case1.rds")
Case2 <- readr::read_rds("~/UbuntuData/PROJECT/20230717_SC_du/Data/Case2.rds")
Case3 <-readr::read_rds("~/UbuntuData/PROJECT/20230717_SC_du/Data/Case3.rds")


ifnb.list <- list(
  con1 = Con1, con2 = Con2, con3 = Con3,
  case1 = Case1, case2 = Case2, case3 = Case3
)

dim(Con3)


ifnb.list <- lapply(X = ifnb.list, FUN = function(x) {
  x[["percent.mt"]] <- PercentageFeatureSet(x, pattern = "^MT-")
  x <- SCTransform(x, , vars.to.regress = "percent.mt", vst.flavor = "v2") %>%
    RunPCA(npcs = 30)
})

features <- SelectIntegrationFeatures(object.list = ifnb.list, nfeatures = 5000)
ifnb.list <- PrepSCTIntegration(object.list = ifnb.list, anchor.features = features)

anchors <- FindIntegrationAnchors(
  object.list = ifnb.list, normalization.method = "SCT",
  anchor.features = features
)

combined_sct <- IntegrateData(anchorset = anchors, normalization.method = "SCT")

qs::qsave(combined_sct, "~/UbuntuData/PROJECT/20230717_SC_du/Data/combind.qs")


library(Seurat)
library(tidyverse)
Diabetic <- qs::qread("~/UbuntuData/PROJECT/20230717_SC_du/Data/combind.qs")
DefaultAssay(Diabetic)
Diabetic <- SCTransform(Diabetic, vars.to.regress = "percent.mt",variable.features.n = 5000, vst.flavor = "v2") %>%
  RunPCA(npcs = 30) %>%
  RunUMAP(reduction = "pca", dims = 1:30) %>%
  FindNeighbors(reduction = "pca", dims = 1:30) %>%
  FindClusters(resolution = seq(0,1.5,0.1))

library(patchwork)
d1 <- DimPlot(Diabetic, raster = TRUE, group.by = "source")
d2 <- DimPlot(Diabetic, raster = TRUE, group.by = "condition")
d1 + d2
ggsave(
  filename = "01Source_Condition_detect.pdf",
  device = cairo_pdf,
  path = "~/UbuntuData/PROJECT/20230717_SC_du/Plot/",
  width = 40, height = 18, units = "cm",
  family = "arial"
)

library(clustree)
clustree(Diabetic)
Idents(Diabetic) <- "SCT_snn_res.1.1"
DimPlot(Diabetic, raster = TRUE, label = TRUE) 

# the best resolution is 1.1

PCT <- c("CUBN","LRP2","SLC34A1","SLC5A12","SLC5A2","ALDOB")
CFH <- c("CFH")
LOH <- "SLC12A1"
DCT <- c("SLC12A3","SLC12A2")
`DCT/CT` <- "SLC8A1"
`CD-PC`<- "AQP2"
`CD-ICA`<- c("AQP6", "KIT", "ATP6V0D2")
`CD-ICB`<- "SLC26A4"
PODO <- c("NPHS1","NPHS2")
ENDO <- c("PECAM1","FLT1")
MES <- c("ITGA8","PDGFRB")
LEUK <- "PTPRC"


marker.gene <- c(PCT,CFH,LOH,DCT,`DCT/CT`,`CD-PC`,`CD-ICA`,`CD-ICB`,PODO,ENDO,MES,LEUK)

Idents(Diabetic) <- Diabetic$SCT_snn_res.1.1
features <- intersect(marker.gene, rownames(Diabetic@assays$SCT@scale.data))
ht <- DoHeatmap(Diabetic, features = features, raster = TRUE)
ggsave(
  plot = ht,
  filename = "markerHeatmap.pdf",
  device = cairo_pdf,
  path = "~/UbuntuData/PROJECT/20230717_SC_du/Plot/",
  width = 50, height = 20, units = "cm",
  family = "arial"
)

# library(patchwork)
Diabetic$CellType_course <- as.character(Diabetic$SCT_snn_res.1.1)

Diabetic$CellType_course[Diabetic$CellType_course %in% c(0,4,14)] <- "PCT"
Diabetic$CellType_course[Diabetic$CellType_course %in% c(9,16,23)] <- "CFH"
Diabetic$CellType_course[Diabetic$CellType_course %in% c(5,7,10,19,22)] <- "LOH"
Diabetic$CellType_course[Diabetic$CellType_course %in% c(1,6,24)] <- "DCT"
Diabetic$CellType_course[Diabetic$CellType_course %in% 3] <- "DCT/CT"
Diabetic$CellType_course[Diabetic$CellType_course %in% c(2,11,18,20)] <- "CD-PC"
Diabetic$CellType_course[Diabetic$CellType_course %in% c(8,13)] <- "CD-ICA"
Diabetic$CellType_course[Diabetic$CellType_course %in% c(17)] <- "CD-ICB"
Diabetic$CellType_course[Diabetic$CellType_course %in% 15] <- "PODO"
Diabetic$CellType_course[Diabetic$CellType_course %in% 12] <- "ENDO"
Diabetic$CellType_course[Diabetic$CellType_course %in% 21] <- "MES"
Diabetic$CellType_course[Diabetic$CellType_course %in% 25] <- "LEUK"
table(Diabetic$CellType_course)

Diabetic$CellType_course <- factor(Diabetic$CellType_course, levels = c(
  "PCT","CFH","LOH","DCT","DCT/CT","CD-PC","CD-ICA","CD-ICB","PODO","ENDO","MES","LEUK"))

d3 <- DimPlot(Diabetic , group.by = "CellType_course",raster = TRUE, label = TRUE)
d4 <- DimPlot(Diabetic , group.by = "SCT_snn_res.1.1", raster = TRUE, label = TRUE)
d3 + d4

ggsave(
  filename = "02Type_Cluster_detect.pdf",
  device = cairo_pdf,
  path = "~/UbuntuData/PROJECT/20230717_SC_du/Plot/",
  width = 40, height = 18, units = "cm",
  family = "arial"
)


# Function

DimPlot_my <- function(object = NULL, group.by = NULL, cols = NULL, title = NULL, raster = TRUE) {
  UMAP <- DimPlot(
    object = object,
    group.by = group.by,
    label = FALSE,
    reduction = "umap",
    cols = cols,
    raster = raster,
    pt.size = .5
  ) +
    labs(title = title) +
    theme_test() +
    theme(
      axis.title = element_blank(),
      axis.ticks = element_blank(),
      axis.text = element_blank(),
      legend.text = element_text(size = 8),
      legend.justification = c(1, 0)
    )
}

DotPlot_my <- function(object = NULL, marker = NULLL, group.by = NULL, cols = NULL) {
  dotplot <- DotPlot(object = object, features = marker, group.by = group.by) +
    coord_flip() +
    scale_color_gradient(
      low = "grey90", high = "black",
      guide = guide_colorbar(ticks.colour = "white", frame.colour = "white")
    ) +
    scale_size(range = c(0, 4)) +
    theme_test() +
    theme(
      axis.title = element_blank(),
      axis.text.x.bottom = element_text(
        angle = 45,
        hjust = 1,
        vjust = 1,
        colour = cols,
        size = 8
      ),
      legend.justification = c(1, 0),
      axis.text.y = element_text(size = 8),
      legend.title = element_text(size = 8),
      legend.text = element_text(size = 8)
    )
}


unique(Diabetic$CellType_course)
library(ggplot2)
library(paletteer)
CellType_course_color <- paletteer_d("ggsci::category20_d3")[c(1:12)]
celltype_course_UMAP <- DimPlot_my(
  object = Diabetic, 
  group.by = "CellType_course", 
  cols = CellType_course_color, 
  title = "landscape umap",
  raster = FALSE)
celltype_course_UMAP
ggsave(
  plot = celltype_course_UMAP,
  filename = "03Celltype_coures_UMAP.pdf",
  device = cairo_pdf,
  path = "~/UbuntuData/PROJECT/20230717_SC_du/Plot/",
  width = 12, height = 10, units = "cm",
  family = "arial"
)

### Dotplot

PCT <- c("CUBN","SLC5A2","ALDOB")
CFH <- c("CFH")
LOH <- "SLC12A1"
DCT <- c("SLC12A3","SLC12A2")
`DCT/CT` <- "SLC8A1"
`CD-PC` <- "AQP2"
`CD-ICA` <- c("AQP6", "KIT", "ATP6V0D2")
`CD-ICB` <- "SLC26A4"
PODO <- c("NPHS1","NPHS2")
ENDO <- c("PECAM1","FLT1")
MES <- c("ITGA8","PDGFRB")
LEUK <- "PTPRC"

marker <- c(PCT,CFH,LOH,DCT,`DCT/CT`,`CD-PC`,`CD-ICA`,`CD-ICB`,PODO,ENDO,MES,LEUK)

CellType_course_Dotplot <- DotPlot_my(
  object = Diabetic,
  marker = marker,
  group.by = "CellType_course",
  cols = CellType_course_color
)
CellType_course_Dotplot
ggsave(
  plot = CellType_course_Dotplot,
  filename = "04Celltype_coures_Dotplot.pdf",
  device = cairo_pdf,
  path = "~/UbuntuData/PROJECT/20230717_SC_du/Plot/",
  width = 15, height = 10, units = "cm",
  family = "arial"
)

LEUK <- subset(Diabetic, CellType_course == "LEUK")

LEUK <- SCTransform(LEUK, vars.to.regress = "percent.mt",variable.features.n = 5000, vst.flavor = "v2") %>%
  RunPCA(npcs = 30) %>%
  RunUMAP(reduction = "pca", dims = 1:30) %>%
  FindNeighbors(reduction = "pca", dims = 1:30) %>%
  FindClusters(resolution = seq(0,1.5,0.1))

clustree(LEUK)

Idents(LEUK) <- "SCT_snn_res.1"
DimPlot(LEUK,label = TRUE)

T_cell <- c("CD247","CD96","CD28")
Monocytes <- c("FCGR2A","CSF1R","CSF2RA","CD86")
B_cell <- c("MS4A1","PAX5")
Plasma <- c("CD38","SDC1")

marker.gene <- c(T_cell, Monocytes, B_cell, Plasma)
Idents(LEUK) <- LEUK$SCT_snn_res.1
features <- intersect(marker.gene, rownames(LEUK@assays$SCT@scale.data))
DoHeatmap(LEUK, features = features, raster = TRUE)

LEUK$CellType <- as.character(LEUK$SCT_snn_res.1)

LEUK$CellType[LEUK$CellType == 0] <- "T cells"
LEUK$CellType[LEUK$CellType == 1] <- "Monocytes"
LEUK$CellType[LEUK$CellType == 2] <- "B cells"
LEUK$CellType[LEUK$CellType == 3] <- "Plasma"

LEUK$CellType <- factor(LEUK$CellType, levels = c("T cells", "Monocytes", "B cells", "Plasma"))
table(LEUK$CellType)

LEUK_meta <- LEUK@meta.data

gg <- ggplot(LEUK_meta, aes(x = CellType, fill = condition)) +
  geom_bar(stat = "count", position = "fill", width = .8) +
  scale_y_continuous(labels = scales::percent) +
  theme_test() +
  theme(
    axis.title.x = element_blank(),
    axis.title.y = element_blank(),
    axis.text.x = element_text(size = 8),
    axis.text.y = element_text(size = 8),
    legend.title = element_text(size = 8),
    legend.text = element_text(size = 8),
    legend.key.size = unit(.2, "cm")
  )
gg

ggsave(
  plot = gg,
  filename = "05Immue_celltype_stack.pdf",
  device = cairo_pdf,
  path = "~/UbuntuData/PROJECT/20230717_SC_du/Plot/",
  width = 10, height = 10, units = "cm",
  family = "arial"
)


wilcox_My <- function(dat = NULL,
                      metadata = NULL,
                      thread = 20) {
  dat <- as.data.frame(t(dat))
  parallel::detectCores()
  cl <- parallel::makeCluster(thread)
  doParallel::registerDoParallel(cl)
  library(foreach)
  result <- foreach(cell = unique(metadata), .combine = rbind, .errorhandling = "pass") %do% {
    index <- as.character(metadata)
    index[index != cell] <- "other" # nolint
    Res <- foreach(gene = colnames(dat), .combine = rbind, .errorhandling = "pass") %dopar% {
      # gene <- colnames(dat)[1]
      cellMean <- mean(dat[[gene]][index == cell]) # nolint
      otherMean <- mean(dat[[gene]][index != cell]) # nolint
      log2FoldChange <- log2(cellMean+1) - log2(otherMean+1)
      pct.1 <- sum(dat[[gene]][index == cell] > 0) / sum(index == cell)
      pct.2 <- sum(dat[[gene]][index != cell] > 0) / sum(index != cell)
      test <- wilcox.test(dat[[gene]] ~ index, data = dat)
      res <- data.frame(
        cell = cell, gene = gene,
        mean.1 = cellMean, mean.2 = otherMean,
        pct.1 = pct.1, pct.2 = pct.2,
        lfc = log2FoldChange, p.value = test$p.value
      )
      return(res)
    }
    Res$p.adj <- p.adjust(Res$p.value, method = "BH")
    return(Res)
  }
  parallel::stopCluster(cl)
  return(result)
}

library(ggsignif)
Cell <- "MES" # PODO,ENDO,MES,PCT
cell.object <- subset(Diabetic, CellType_course == Cell)
DefaultAssay(cell.object) <- "RNA"
cell.object <- NormalizeData(cell.object) %>%
  FindVariableFeatures(selection.method = "vst", nfeatures = nrow(cell.object)) %>%
  ScaleData(features = rownames(cell.object))
cell.expr <- as.data.frame(as.matrix(GetAssayData(cell.object, slot = "data")))
DEG <- wilcox_My(dat = cell.expr, metadata = cell.object$condition)
readr::write_csv(DEG, paste0("~/UbuntuData/PROJECT/20230717_SC_du/Plot/",Cell,"_DEG.csv"))

gene <- c("HSPA1A","IGF1","FOS","CETP","PCK1")
gene.object <- cell.object[gene, ]
gene.expr <- as.data.frame(t(as.matrix(GetAssayData(gene.object)))) %>% rownames_to_column(var = "cell")
gene.meta <- cell.object@meta.data
dat <- gene.meta %>%
  rownames_to_column(var = "cell") %>%
  select(cell, condition) %>%
  left_join(gene.expr, by = "cell") %>%
  pivot_longer(cols = -c(1:2), names_to = "gene")

gg <- ggplot(dat, aes(x = condition, y = value)) +
  geom_violin(aes(fill = condition)) +
  geom_boxplot(outlier.size = 0, width = .1) +
  geom_signif(comparisons = list(c(1:2)), map_signif_level = TRUE,textsize = 8/.pt) +
  facet_wrap(~gene, nrow = 1, scales = "free") +
  theme_test() +
  theme(
    axis.title.x = element_blank(),
    axis.title.y = element_blank(),
    axis.text.x = element_text(size = 8),
    axis.text.y = element_text(size = 8),
    legend.title = element_text(size = 8),
    legend.text = element_text(size = 8),
    legend.key.size = unit(.2, "cm")
  )
gg
ggsave(
  plot = gg,
  filename = paste0(Cell,"_gene_vln.pdf"),
  device = cairo_pdf,
  path = "~/UbuntuData/PROJECT/20230717_SC_du/Plot/",
  width = 2 + 8* length(unique(dat$gene)), height = 10, units = "cm",
  family = "arial"
)

readr::write_csv(dat, paste0("~/UbuntuData/PROJECT/20230717_SC_du/Plot/",Cell,"_gene_vln.csv"))


DefaultAssay(Diabetic) <- "RNA"
Diabetic <- NormalizeData(Diabetic) %>%
  FindVariableFeatures(selection.method = "vst", nfeatures = nrow(Diabetic)) %>%
  ScaleData(features = rownames(Diabetic))
gene <- c("HSPA1A","IGF1","FOS","CETP","PCK1")
gene.Diabetic <- Diabetic[gene, ]
gene.expr <- as.data.frame(t(as.matrix(GetAssayData(gene.Diabetic)))) %>% rownames_to_column(var = "cell")
gene.meta <- gene.Diabetic@meta.data
dat <- gene.meta %>%
  rownames_to_column(var = "cell") %>%
  select(cell, CellType_course,condition) %>%
  left_join(gene.expr, by = "cell")
readr::write_csv(dat, "~/UbuntuData/PROJECT/20230717_SC_du/Plot/gene_all.csv")

#==========================================================
exp <- read.csv("PCR.csv")
colnames(exp)[1] <- "Sample"
bartlett.test(exp$Value~exp$Sample_Group)
exp1 <- exp[exp$Gene=="Hspa1a",]
exp2 <- exp[exp$Gene=="Igf1",]
exp3 <- exp[exp$Gene=="Pck1",]
exp4 <- exp[exp$Gene=="Fos",]
shapiro.test(exp1[which(exp$Sample_Group=="Control"),"Value"])
shapiro.test(exp1[which(exp$Sample_Group=="DKD"),"Value"])
shapiro.test(exp2[which(exp$Sample_Group=="Control"),"Value"])
shapiro.test(exp2[which(exp$Sample_Group=="DKD"),"Value"])
shapiro.test(exp3[which(exp$Sample_Group=="Control"),"Value"])
shapiro.test(exp3[which(exp$Sample_Group=="DKD"),"Value"])
shapiro.test(exp4[which(exp$Sample_Group=="Control"),"Value"])
shapiro.test(exp4[which(exp$Sample_Group=="DKD"),"Value"])
bartlett.test(exp1$Value~exp1$Sample_Group)
bartlett.test(exp2$Value~exp2$Sample_Group)
bartlett.test(exp3$Value~exp3$Sample_Group)
bartlett.test(exp4$Value~exp4$Sample_Group)
wilcox.test(exp1[which(exp1$Sample_Group=="Control"),"Value"],exp1[which(exp1$Sample_Group=="DKD"),"Value"])
t.test(exp2[which(exp2$Sample_Group=="Control"),"Value"],exp2[which(exp2$Sample_Group=="DKD"),"Value"],paired=F,var.equal=T)
t.test(exp3[which(exp3$Sample_Group=="Control"),"Value"],exp3[which(exp3$Sample_Group=="DKD"),"Value"],paired=F,var.equal=T)
t.test(exp4[which(exp4$Sample_Group=="Control"),"Value"],exp4[which(exp4$Sample_Group=="DKD"),"Value"],paired=F,var.equal=T)

#Hspa1a
library(ggpubr)
library(ggplot2)
datamin <- exp1
datamin$group <- datamin$Sample_Group

library(ggpubr)
library(ggplot2)
datamin$group <- factor(datamin$Sample_Group,levels = c("Control","DKD"))
a <- ggplot(datamin, aes(x = group, y = Value, fill = group,color=group)) +
  geom_boxplot(outlier.size = 1,width=0.3,outlier.colour = "grey",alpha=0.6) +
  theme(panel.grid = element_blank(), 
        panel.background = element_rect(fill = 'transparent', color = 'grey'), 
        legend.title = element_blank(), 
        legend.key = element_blank(),
        axis.text.x = element_text(angle = 45, hjust = 0.5, vjust = 0.5,size=12),
        axis.text.y = element_text(size=12),
        legend.text=element_text(size=12))+
  labs(x = '', y = '2^-����CT')+
  scale_fill_manual(values = c("#3f60aa","#cc340c"))+
  scale_color_manual(values = c("#3f60aa","#cc340c"))+
  labs(title="Hspa1a")+
  theme(plot.title = element_text(hjust = 0.5,size = 16))

p1 <- a+stat_compare_means(aes(group = group),method = "kruskal",label = "p.signif", 
                           label.x = 1.5, label.y = 1.9)
p1
ggsave(p1,filename = "ͼ/Hspa1a_DKD.png",width =3.5 ,height=3.5,dpi = 250)
#	Pck1
datamin <- exp3
datamin$group <- datamin$Sample_Group

datamin$group <- factor(datamin$Sample_Group,levels = c("Control","DKD"))
a <- ggplot(datamin, aes(x = group, y = Value, fill = group,color=group)) +
  geom_boxplot(outlier.size = 1,width=0.3,outlier.colour = "grey",alpha=0.6) +
  theme(panel.grid = element_blank(), 
        panel.background = element_rect(fill = 'transparent', color = 'grey'), 
        legend.title = element_blank(), 
        legend.key = element_blank(),
        axis.text.x = element_text(angle = 45, hjust = 0.5, vjust = 0.5,size=12),
        axis.text.y = element_text(size=12),
        legend.text=element_text(size=12))+
  labs(x = '', y = '2^-����CT')+
  scale_fill_manual(values = c("#3f60aa","#cc340c"))+
  scale_color_manual(values = c("#3f60aa","#cc340c"))+
  labs(title="Pck1")+
  theme(plot.title = element_text(hjust = 0.5,size = 16)) 


p2 <- a+stat_compare_means(aes(group = group),method = "t.test",label = "p.signif", 
                           label.x = 1.5, label.y = 2.7)
p2
ggsave(p2,filename = "ͼ/Pck1_DKD.png",width =3.5 ,height=3.5,dpi = 250)


#Fos
library(ggpubr)
library(ggplot2)
datamin <- exp4
datamin$group <- datamin$Sample_Group
datamin$group <- factor(datamin$Sample_Group,levels = c("Control","DKD"))
a <- ggplot(datamin, aes(x = group, y = Value, fill = group,color=group)) +
  geom_boxplot(outlier.size = 1,width=0.3,outlier.colour = "grey",alpha=0.6) + 
  theme(panel.grid = element_blank(), 
        panel.background = element_rect(fill = 'transparent', color = 'grey'), 
        legend.title = element_blank(), 
        legend.key = element_blank(),
        axis.text.x = element_text(angle = 45, hjust = 0.5, vjust = 0.5,size=12),
        axis.text.y = element_text(size=12),
        legend.text=element_text(size=12))+
  labs(x = '', y = '2^-����CT')+
  scale_fill_manual(values = c("#3f60aa","#cc340c"))+
  scale_color_manual(values = c("#3f60aa","#cc340c"))+
  labs(title="Fos")+
  theme(plot.title = element_text(hjust = 0.5,size = 16))

p1 <- a+stat_compare_means(aes(group = group),method = "t.test",label = "p.signif", 
                           label.x = 1.5, label.y = 1.56)
p1
ggsave(p1,filename = "ͼ/Fos_DKD.png",width =3.5 ,height=3.5,dpi = 250)

#	Igf1
datamin <- exp2
datamin$group <- datamin$Sample_Group
datamin$group <- factor(datamin$Sample_Group,levels = c("Control","DKD"))
a <- ggplot(datamin, aes(x = group, y = Value, fill = group,color=group)) +
  geom_boxplot(outlier.size = 1,width=0.3,outlier.colour = "grey",alpha=0.6) + 
  theme(panel.grid = element_blank(), 
        panel.background = element_rect(fill = 'transparent', color = 'grey'), 
        legend.title = element_blank(), 
        legend.key = element_blank(),
        axis.text.x = element_text(angle = 45, hjust = 0.5, vjust = 0.5,size=12),
        axis.text.y = element_text(size=12),
        legend.text=element_text(size=12))+
  labs(x = '', y = '2^-����CT')+
  scale_fill_manual(values = c("#3f60aa","#cc340c"))+ 
  scale_color_manual(values = c("#3f60aa","#cc340c"))+
  labs(title="Igf1")+
  theme(plot.title = element_text(hjust = 0.5,size = 16)) 
p2 <- a+stat_compare_means(aes(group = group),method = "t.test",label = "p.signif", 
                           label.x = 1.5, label.y = 1.3)
p2
#==========================================================
