# Supplementary material for: Co-differential genes between DKD and aging: implications for a diagnostic model of DKD
Source: PeerJ. 2024 Feb 29;12:e17046. doi: 10.7717/peerj.17046 (PMC10909364; doi:10.7717/peerj.17046)
Supplement: Supplemental Information 8 [file peerj-12-17046-s008.xls]

## Sheet: Sheet1
ITEM TO CHECK	IMPORTANCE	CHECKLIST
EXPERIMENTAL DESIGN
Definition of experimental and control groups	E	line 176-180
Number within each group	E	line 176-180
Assay carried out by core lab or investigator's lab?	D	line 176-210
Acknowledgement of authors' contributions	D
SAMPLE
Description	E	line 176-195
Volume/mass of sample processed	D
Microdissection or macrodissection	E	line 193-195
Processing procedure	E	line 193-195
If frozen - how and how quickly?	E	line 193-195
If fixed - with what, how quickly?	E	line 201-210
Sample storage conditions and duration (especially for FFPE samples)	E	line 193-195
NUCLEIC ACID EXTRACTION
Procedure and/or instrumentation	E	line 201-210
Name of kit and details of any modifications	E	line 201-210
Source of additional reagents used	D
Details of DNase or RNAse treatment	E	line 201-210
Contamination assessment (DNA or RNA)	E	line 201-210
Nucleic acid quantification	E	line 201-210 and Raw data of RT-qPCR.xlsx
Instrument and method	E	line 201-210
Purity (A260/A280)	D	Raw data of RT-qPCR.xlsx
Yield	D	Raw data of RT-qPCR.xlsx
RNA integrity method/instrument	E	line 201-210
RIN/RQI or Cq of 3' and 5' transcripts	E	line 201-210
Electrophoresis traces	D
Inhibition testing (Cq dilutions, spike or other)	E	line 201-210
REVERSE TRANSCRIPTION
Complete reaction conditions	E	line 201-210		/	A280)
Amount of RNA and reaction volume	E	Raw data of RT-qPCR.xlsx
Priming oligonucleotide (if using GSP) and concentration	E	Raw data of RT-qPCR.xlsx
Reverse transcriptase and concentration	E	line 201-210
Temperature and time	E	line 201-210
Manufacturer of reagents and catalogue numbers	D
Cqs with and without RT	D*
Storage conditions of cDNA	D
qPCR TARGET INFORMATION
If multiplex, efficiency and LOD of each assay.	E	not multiplex
Sequence accession number	E	Raw data of RT-qPCR.xlsx
Location of amplicon	D
Amplicon length	E	Raw data of RT-qPCR.xlsx
In silico specificity screen (BLAST, etc)	E	Raw data of RT-qPCR.xlsx
Pseudogenes, retropseudogenes or other homologs?	D
Sequence alignment	D
Secondary structure analysis of amplicon	D
Location of each primer by exon or intron (if applicable)	E	Raw data of RT-qPCR.xlsx
What splice variants are targeted?	E	Raw data of RT-qPCR.xlsx
qPCR OLIGONUCLEOTIDES
Primer sequences	E	Raw data of RT-qPCR.xlsx
RTPrimerDB Identification Number	D
Probe sequences	D**
Location and identity of any modifications	E	Raw data of RT-qPCR.xlsx
Manufacturer of oligonucleotides	D
Purification method	D
qPCR PROTOCOL
Complete reaction conditions	E	Raw data of RT-qPCR.xlsx
Reaction volume and amount of cDNA/DNA	E	Raw data of RT-qPCR.xlsx
Primer, (probe), Mg++ and dNTP concentrations	E	line 201-210
Polymerase identity and concentration	E	line 201-210
Buffer/kit identity and manufacturer	E	line 201-210
Exact chemical constitution of the buffer	D
Additives (SYBR Green I, DMSO, etc.)	E	line 201-210
Manufacturer of plates/tubes and catalog number	D
Complete thermocycling parameters	E	Raw data of RT-qPCR.xlsx
Reaction setup (manual/robotic)	D
Manufacturer of qPCR instrument	E	line 201-210
qPCR VALIDATION
Evidence of optimisation (from gradients)	D
Specificity (gel, sequence, melt, or digest)	E	qPCR VALIDATION.docx
For SYBR Green I, Cq of the NTC	E	qPCR VALIDATION.docx
Standard curves with slope and y-intercept	E	qPCR VALIDATION.docx
PCR efficiency calculated from slope	E	qPCR VALIDATION.docx
Confidence interval for PCR efficiency or standard error	D
r2 of standard curve	E	qPCR VALIDATION.docx
Linear dynamic range	E	qPCR VALIDATION.docx
Cq variation at lower limit	E	qPCR VALIDATION.docx
Confidence intervals throughout range	D
Evidence for limit of detection	E	qPCR VALIDATION.docx
If multiplex, efficiency and LOD of each assay.	E	qPCR VALIDATION.docx
DATA ANALYSIS
qPCR analysis program (source, version)	E	Raw data of RT-qPCR.xlsx
Cq method determination	E	Raw data of RT-qPCR.xlsx
Outlier identification and disposition	E	Raw data of RT-qPCR.xlsx
Results of NTCs	E	qPCR VALIDATION.docx
Justification of number and choice of reference genes	E	line 201-210
Description of normalisation method	E	line 201-210
Number and concordance of biological replicates	D
Number and stage (RT or qPCR) of technical replicates	E	Raw data of RT-qPCR.xlsx
Repeatability (intra-assay variation)	E	Raw data of RT-qPCR.xlsx
Reproducibility (inter-assay variation, %CV)	D
Power analysis	D
Statistical methods for result significance	E	line 212-216
Software (source, version)	E	line 212-216
Cq or raw data submission using RDML	D
Table 1. MIQE checklist for authors, reviewers and editors. All essential information (E) must be submitted with the manuscript. Desirable
information (D) should be submitted if available. If using primers obtained from RTPrimerDB, information on qPCR target, oligonucleotides,
protocols and validation is available from that source.
*: Assessing the absence of DNA using a no RT assay is essential when first extracting RNA. Once the sample has been validated as
RDNA-free, inclusion of a no-RT control is desirable, but no longer essential.
**: Disclosure of the probe sequence is highly desirable and strongly encouraged. However, since not all commercial pre-designed assay
vendors provide this information, it cannot be an essential requirement. Use of such assays is advised against.
